# Supplementary material for: Functional measures as potential indicators of down‐the‐drain chemical stress in freshwater ecological risk assessment
Source: Integr Environ Assess Manag. 2022 Jan 18;18(5):1135–47. doi: 10.1002/ieam.4568 (PMC9543243; doi:10.1002/ieam.4568)
Supplement: Supplementary file 3 — Supporting Information [file IEAM-18-1135-s003.xlsx]

## Sheet: Selected literature
Year	Author	Title	Publication	URL	Abstract	Study system	Down-the-drain Chemical Stressors	Other stressors	Latitude	Longitude
2020	Burdon, FJ; Bai, YH; Reyes, M; Tamminen, M; Staudacher, P; Mangold, S; Singer, H; Rasanen, K; Joss, A; Tiegs, SD; Jokela, J; Eggen, RIL; Stamm, C	Stream microbial communities and ecosystem functioning show complex responses to multiple stressors in wastewater	Global Change Biology	http://dx.doi.org/10.1111/gcb.15302	Multiple anthropogenic drivers are changing ecosystems globally, with a disproportionate and intensifying impact on freshwater habitats. A major impact of urbanization are inputs from wastewater treatment plants (WWTPs). Initially designed to reduce eutrophication and improve water quality, WWTPs increasingly release a multitude of micropollutants (MPs; i.e., synthetic chemicals) and microbes (in…	Field - experimental	Wastewater Treatment Plant Effluent		46.8182	8.22751
2020	Chaves, MD; Barbosa, SC; Malinowski, MD; Volpato, D; Castro, IB; Franco, TCRD; Primel, EG	Pharmaceuticals and personal care products in a brazilian wetland of international importance: occurrence and environmental risk assessment	Science Of The Total Environment	http://dx.doi.org/10.1016/j.scitotenv.2020.139374	Despite the fact that the occurrence of emerging contaminants in the environment has become frequent in recent decades, the seasonal dynamics of contaminants in different environmental compartments are little studied in protected areas influenced by effluent discharges. In this study, the seasonal and spatial occurrence of 33 pharmaceuticals and personal care products (PPCPs) was investigated in …	Field - observational	Pharmaceuticals And Personal Care Products		-2.52945	-44.297
2020	Chen, XC; Chen, XF; Zhao, YH; Zhou, H; Xiong, X; Wu, CX	Effects of microplastic biofilms on nutrient cycling in simulated freshwater systems	Science Of The Total Environment	http://dx.doi.org/10.1016/j.scitotenv.2020.137276	Microplastic surfaces could be colonized by microorganisms and form biofilms in aquatic ecosystem, which can participate in the nitrogen (N) and phosphorus (P) cycles. In this work, polypropylene squares were deployed in a pond for 30 clays for microplastic biofilms colonization and then were transported to indoor microcosms at an environmental relevant level to study their effects on N and P cyc…	Microcosm	Microplastics		39.9881	116.211
2020	da Silva, ALL; Lemes, WP; Andriotti, J; Petrucio, MM; Feio, MJ	Recent land-use changes affect stream ecosystem processes in a subtropical island in brazil	Austral Ecology	http://dx.doi.org/10.1111/aec.12879	Land-use changes such as conversion of natural forest to rural and urban areas have been considered as main drivers of ecosystem functions decline, and a large variety of indicators has been used to investigate these effects. Here, we used a replicated litter-bag experiment to investigate the effects of land-use changes on the leaf-litter breakdown process and leaf-associated invertebrates along …	Field - observational	Urban wastewater	Agricultural pollutants	-27.5949	-48.5482
2020	De Castro-Catala, N; Doledec, S; Kalogianni, E; Skoulikidis, NT; Paunovic, M; Vasiljevic, B; Sabater, S; Tornes, E; Munoz, I	Unravelling the effects of multiple stressors on diatom and macroinvertebrate communities in european river basins using structural and functional approaches	Science Of The Total Environment	http://dx.doi.org/10.1016/j.scitotenv.2020.140543	Rivers suffer from more severe decreases in species diversity compared to other aquatic and terrestrial ecosystems due to a variety of pressures related to human activities. Species provide different roles in the functioning of the ecosystem, and their loss may reduce the capacity of the ecosystems to respond to multiple stressors. The effects on diversity will differ based on the type, combinati…	Field - observational	Urban wastewater, including pharmaceuticals and nutrients	Agricultural and industrial pollutants and hydrological	NA	NA
2020	Donoso, JM; Rios-Touma, B	Microplastics in tropical Andean rivers: a perspective from a highly populated ecuadorian basin without wastewater treatment	Heliyon	http://dx.doi.org/10.1016/j.heliyon.2020.e04302	In recent years, the problem of microplastic pollution has begun to receive more attention. Currently, it is known that these particles, less than 5 mm in diameter, can lead to problems for both ecosystems and human health due to the toxicity of their components. In spite of this, research on this topic has focused mainly on the oceans, leaving aside rivers, which are the main source of these pol…	Field - observational	Microplastics	Agricultural pollutants	-37.1705	-72.0916
2020	Dwivedi, S; Chauhan, PS; Mishra, S; Kumar, A; Singh, PK; Kamthan, M; Chauhan, R; Awasthi, S; Yadav, S; Mishra, A; Mallick, S; Ojha, SK; Tewari, SK; Tripathi, RD; Nautiyal, CS	Self-cleansing properties of Ganga during mass ritualistic bathing on Maha-Kumbh	Environmental Monitoring And Assessment	http://dx.doi.org/10.1007/s10661-020-8152-2	The deterioration of water quality of river Ganga is a huge concern for Govt. of India. Apart from various pollution sources, the religious and ritualistic activities also have a good share in deteriorating Ganga water quality. Thus, the aim of the present study was to evaluate the changes in physico-chemical properties, microbial diversity and role of bacteriophages in controlling bacterial popu…	Field - observational	Human Bathing		22.9504	76.0321
2020	Fouzi, TA; Youness, M; Bouchra, L; Ali, B	Spatio-temporal typology of the physico-chemical parameters of a large north african river: the moulouya and its main tributaries (morocco)	African Journal Of Aquatic Science	http://dx.doi.org/10.2989/16085914.2020.1727832	The physico-chemical parameters of surface water from the largest Maghrebian river flowing into the Mediterranean Sea, the Moulouya River, show a large variability in space and time, under the influence of natural and anthropogenic phenomena. This study was conducted between March and August 2014, and involved regular bimonthly monitoring of nine abiotic parameters in each of the 45 selected stat…	Field - observational	Untreated Wastewater	Industrial wastewater	32.827	-4.4
2020	Gallagher, MT; Reisinger, AJ	Effects of ciprofloxacin on metabolic activity and algal biomass of urban stream biofilms	Science Of The Total Environment	http://dx.doi.org/10.1016/j.scitotenv.2019.135728	Pharmaceuticals and personal care products (PPCPs), such as the commonly prescribed antibiotic ciprofloxacin, are present and persistent in freshwaters, yet their effects on aquatic ecosystem functions at environmentally-relevant concentrations are rarely explored. Stream biofilms provide multiple functions in stream ecosystems, but their functional response to PPCP contaminants such as ciproflox…	Microcosm	Ciprofloxacin and Treated wastewater		29.652	-82.325
2020	Kidd, KA; Graves, SD; McKee, GI; Dyszy, K; Podemski, CL	Effects of whole-lake additions of ethynylestradiol on leech populations	Environmental Toxicology And Chemistry	http://dx.doi.org/10.1002/etc.4789	Leeches are widespread, found in many freshwater habitats, and have diverse dietary habits. Despite their close phylogenetic relationships to Mollusca, a phylum with species affected by exogenous estrogens, it is unclear whether Hirudinea may also be impacted. A whole-lake experiment was done at the Experimental Lakes Area in Ontario, Canada, to assess whether 17 alpha-ethynylestradiol (EE2) affe…	Field - experimental	Ethynylestradiol		51.2538	-85.3232
2020	Kim, JY; Nishihiro, J	Responses of lakemacrophyte species and functional traits to climate and land use changes	Science Of The Total Environment	http://dx.doi.org/10.1016/j.scitotenv.2020.139628	Aquatic plants are essential components in the regulation of microhabitat complexity and physico-chemical parameters in lake ecosystems. Increased eutrophication, land use change, modification of hydrological regimes, and expansion of invasive species are expected to impact aquatic plant community composition; however, historical pathways and response patterns are not well understood at the natio…	Field - observational	Urban Land Use	Agricultural pollutants	36.4743	137.631
2020	Lencioni, V; Bellamoli, F; Paoli, F	Multi-level effects of emerging contaminants on macroinvertebrates in alpine streams: from DNA to the ecosystem	Ecological Indicators	http://dx.doi.org/10.1016/j.ecolind.2020.106660	The aim of this study was to highlight the effects of water treatment plant (WTP) effluents on the macro -invertebrates of the Noce River (Italian Alps), from its headwaters (at TP_Up at 1792 m a.s.l. and TP_Dw at 1790 m a.s.l., which were 70 m upstream and 50 m downstream of the Tonal Pass WTP, respectively) to lowland reaches (at ML at 221 m a.s.l., 13 km downstream of one WTP and two reservoir…	Field - observational	Treated Wastewater		46.2635	11.0594
2020	Lim, D; Lee, Y	Assessment of the ecological health of Geumchon stream using fish, benthic macroinvertebrate, and periphyton	Toxicology And Environmental Health Sciences	http://dx.doi.org/10.1007/s13530-020-00064-4	Objective An urban stream is currently being reconstructed as an ecological stream in Paju City, Korea. The diversity of fish, benthic macroinvertebrates, and periphyton in Geumchon stream was investigated, and the condition of the ecological health was assessed using the physicochemical condition of the water system. The goal is to use the data from this investigation to contribute to the establ…	Field - observational	Urban Land Use		37.762	126.779
2020	Lin, QY; Zhang, YX; Marrs, R; Sekar, R; Luo, X; Wu, NC	Evaluating ecosystem functioning following river restoration: the role of hydromorphology, bacteria, and macroinvertebrates	Science Of The Total Environment	http://dx.doi.org/10.1016/j.scitotenv.2020.140583	Ecological restoration of freshwater ecosystems is now being implemented to mitigate anthropogenic disruption. Most emphasis is placed on assessing physico-chemical and hydromorphological properties to monitor restoration progress. However, less is known about the structural integrity and ecosystem health of aquatic ecosystems. In particular, little is known about how ecosystem function changes f…	Field - observational	Urban Land Use		29.0051	120.377
2020	Liu, LF; Xu, ZX; Yang, F; Yin, XW; Wu, W; Li, JS	Comparison of fish, macroinvertebrates and diatom communities in response to environmental variation in the Wei river basin, China	Water	http://dx.doi.org/10.3390/w12123422	Land use changes usually lead to the deterioration of freshwater ecosystems and reduced biodiversity. Aquatic organisms are considered valuable indicators for reflecting the conditions of freshwater ecosystems. Understanding the relationship between organisms and land use type, as well as physiochemical conditions, is beneficial for the management, monitoring and restoration of aquatic ecosystems…	Field - observational	Urban Land Use		34.6844	107.099
2020	Medupin, C; Bannister, C; Schwartz, JM	Exploring the interactions of physical, chemical and biological variables of an urban river using network analysis	Water	http://dx.doi.org/10.3390/w12092578	Network analysis was used as a method to investigate the relationship between benthic macroinvertebrates in an urban river watershed and physicochemical variables. The measured physicochemical variables were the dissolved oxygen, temperature, nutrients, conductivity, pH, total organic matter, biochemical oxygen demand and river discharge. The metrics applied in the study were the degree of connec…	Field - observational	Wastewater Treatment Plant Effluent		53.4851	-2.24441
2020	Musonge, PLS; Boets, P; Lock, K; Ambarita, MND; Forio, MAE; Goethals, PLM	Rwenzori score (rs): a benthic macroinvertebrate index for biomonitoring rivers and streams in the Rwenzori region, Uganda	Sustainability	http://dx.doi.org/10.3390/su122410473	The Rwenzori region in Uganda, a global biodiversity hotspot, is currently undergoing exponential economic and population growth, which puts continuous stress on its freshwater ecosystems. In Sub-Saharan Africa, biomonitoring campaigns using region-specific biotic indices is limited, particularly in Uganda. In this research, we present the Rwenzori Score (RS), a new macroinvertebrate-based biotic…	Field - observational	Urban Land Use	Agricultural pollutants, mining activity	0.380417	29.889
2020	Mwedzi, T; Siziba, N; Odume, ON; Nyamazana, E; Mabika, I	Responses of macroinvertebrate community metrics to urban pollution in semi-arid catchments around the city of Bulawayo, Zimbabwe	Water SA	http://dx.doi.org/10.17159/wsa/2020.v46.i4.9071	River health monitoring is becoming increasingly important because of the anthropogenic activities that continue to impact on water quality and biodiversity of aquatic systems. This study aimed at identifying and evaluating macroinvertebrate community-based metrics that best respond to degradation due to urban pollution in riverine systems of Bulawayo, Zimbabwe. Data (physicochemical variables an…	Field - observational	Urban Wase		-20.1637	28.5429
2020	Nelieu, S; Lamy, I; Karolak, S; Delarue, G; Crouzet, O; Barraud, C; Bimbot, M; Allaoui, F; Hanot, C; Delorme, A; Levi, Y; Hulot, FD; Baudry, E	Impact of peri-urban landscape on the organic and mineral contamination of pond waters and related risk assessment	Environmental Science And Pollution Research	http://dx.doi.org/10.1007/s11356-020-10355-5	Ponds are important for their ecological value and for the ecosystem services they provide to human societies, but they are strongly affected by human activities. Peri-urban development, currently one of the most pervasive processes of land use change in Europe, exposes ponds to both urban and agricultural contaminants, causing a potential combination of adverse effects. This study, focused on 12…	Field - observational	Urban Land Use	Agricultural pollutants	48.8546	2.35073
2020	Ogata, EM; Baker, MA; Rosi, EJ; Smart, TB; Long, D; Aanderud, ZT	Nutrients and pharmaceuticals structure bacterial core communities in urban and montane stream biofilms	Frontiers In Microbiology	http://dx.doi.org/10.3389/fmicb.2020.526545	Bacteria in stream biofilms contribute to stream biogeochemical processes and are potentially sensitive to the substantial levels of pollution entering urban streams. To examine the effects of contaminants on stream biofilm bacteria in situ, we exposed growing biofilms to experimental additions of nutrients [nitrogen (N), phosphorus (P), and iron (Fe)], pharmaceuticals (caffeine and diphenhydrami…	Field - experimental	Pharmaceuticals	Nutrients	39.3083	-111.769
2020	Peng, FJ; Pan, CG; Zhang, NS; ter Braak, CJF; Salvito, D; Selck, H; Ying, GG; Van den Brink, PJ	Benthic invertebrate and microbial biodiversity in sub-tropical urban rivers: correlations with environmental variables and emerging chemicals	Science Of The Total Environment	http://dx.doi.org/10.1016/j.scitotenv.2019.136281	Urban rivers often function as sinks for various contaminants potentially placing the benthic communities at risk of exposure. We performed a comprehensive biological survey of the benthic macroinvertebrate and bacterial community compositions in six rivers from the suburb to the central urban area of Guangzhou city ( South China), and evaluated their correlations with emerging organic contaminan…	Field - observational	Urban wastewater, treated and untreated sewage		22.7711	113.62
2020	Pimentao, AR; Pascoal, C; Castro, BB; Cassio, F	Fungistatic effect of agrochemical and pharmaceutical fungicides on non-target aquatic decomposers does not translate into decreased fungi- or invertebrate-mediated decomposition	Science Of The Total Environment	http://dx.doi.org/10.1016/j.scitotenv.2019.135676	Leaf litter decomposition is a key ecological process in freshwater ecosystems. Fungi, particularly aquatic hyphomycetes, play a major role in organic matter turnover and constitute a pivotal node in detrital food webs. The extensive use of antifungal formulations, which include agrochemicals and pharmaceuticals, is a threat to biodiversity and may affect non-target microbial and invertebrate dec…	Microcosm	Phamaceutical Fungicides	Agricultural pharmaceutical fungicides	41.5884	-7.38137
2020	Walker, JR; Hassall, C	The effects of water chemistry and lock-mediated connectivity on macroinvertebrate diversity and community structure in a canal in Northern England	Urban Ecosystems	http://dx.doi.org/10.1007/s11252-020-01053-8	Freshwater ecosystems are under threat from habitat loss, partly due to urban expansion. However, some elements of urban freshwaters are already integral parts of the urban landscape and so are more resilient to loss, representing opportunities for the enhancement of freshwater resources within cities. This study investigated the biodiversity value of the Leeds-Liverpool Canal in Leeds, UK, in re…	Field - observational	Urban Land Use		53.7998	-1.5529
2020	Wang, XZ; Zhang, YY; Tan, X; Zheng, Y; Zhang, QF	Do water quality, land use, or benthic diatoms drive macroinvertebrate functional feeding groups in a subtropical mountain stream?	Inland Waters	http://dx.doi.org/10.1080/20442041.2020.1816111	Feeding strategies are traits that reflect the adaptation of a species to environmental conditions. Macroinvertebrates are an important primary consumer in stream food webs, but the abiotic and biotic drivers of functional feeding groups (FFGs), which are categorized based on feeding strategies, require additional clarification. The aim of our study was to quantify the contributions of abiotic fa…	Field - observational	Urban wastewater	Agricultural pollutants	34.7703	113.667
2020	Zhao, CS; Pan, X; Yang, ST; Xiang, H; Zhao, J; Gan, XJ; Ding, SY; Yu, Q	Effects and prediction of nonpoint source pollution on the structure of aquatic food webs	Ecohydrology	http://dx.doi.org/10.1002/eco.2257	Nonpoint source pollution entering rivers will pollute water quality, degrading the health of aquatic ecosystems. However, owing to the lack of quantitative research on the effects of nonpoint source pollution on the structure of aquatic food webs, there is a lack of quantitative basis for river management. Nonpoint source pollution is not only difficult to control effectively, but also the succe…	Field - observational	Urban wastewater		36.6878	117.035
2020	Zhao, MM; Wang, SM; Chen, YP; Wu, JH; Xue, LG; Fan, TT	Pollution status of the Yellow river tributaries in middle and lower reaches	Science Of The Total Environment	http://dx.doi.org/10.1016/j.scitotenv.2020.137861	To determine thewater quality status of the primary tributaries inmiddle and lower reaches of the Yellow River Basin, water collected from the confluence of the ten tributaries and some physical, chemical and biological parameters were analyzed, and thenwater quality index and health riskwere evaluated. Of the ten main tributaries in the middle and lower reaches, only the Qingshui River had water…	Field - observational	Domestic sewage	Industrial and Agricultural pollutants	36.3456	115.596
2019	Baho, Didier L.; Leu, Eva; Pomati, Francesco; Hessen, Dag O.; Norberg, Jon; Moe, S. Jannicke; Skjelbred, Birger; Nizzetto, Luca	Resilience of natural phytoplankton communities to pulse disturbances from micropollutant exposure and vertical mixing	Environmental Toxicology And Chemistry	http://dx.doi.org/10.1002/etc.4536	Freshwaters are increasingly exposed to complex mixtures of pharmaceutical and personal care products (PPCPs) from municipal wastewater, which are known to alter freshwater communities' structure and functioning. However, their interaction with other disturbances and whether their combined effects can impact ecological resilience (i.e., the ability of a system to tolerate disturbances without alt…	Mesocosm	12 Pharmaceutical And Personal Care Products	Mixing event	59.69	10.74
2019	Bai, Y; Xu, R; Wang, QP; Zhang, YR; Yang, ZH	Sludge anaerobic digestion with high concentrations of tetracyclines and sulfonamides: dynamics of microbial communities and change of antibiotic resistance genes	Bioresource Technology	http://dx.doi.org/10.1016/j.biortech.2018.12.066	This study established two mesophilic anaerobic digesters to ascertain the microbial dynamics and variation characteristics of antibiotic resistance genes (ARGs) during sludge anaerobic digestion (AD) with high concentration of antibiotics. System parameters, microbial community, ARGs (tetA, tetM, tetW, sulI, sulII) and integrase gene of class 1 (intI1) were analyzed. General performance of AD sh…	Lab	Antibiotics		28.2097	113.023
2019	Fierro, Pablo; Valdovinos, Claudio; Arismendi, Ivan; Diaz, Gustavo; Jara-Flores, Alfonso; Habit, Evelyn; Vargas-Chacoff, Luis	Examining the influence of human stressors on benthic algae, macroinvertebrate, and fish assemblages in mediterranean streams of Chile	Science Of The Total Environment	http://dx.doi.org/10.1016/j.scitotenv.2019.05.277	Changes in land-uses and cover are strong drivers of stream degradation worldwide. In Mediterranean ecoregions, land conversion from forest with native species to tree plantations, agricultural, and urban areas have drastically increased in recent years. Here, we examined the influence of land-use types on water quality (physical and chemical variables) and biota (benthic algae, macroinvertebrate…	Field - observational	Urban Land Use	Agricultural pollutants	-33.89	-70.52
2019	He, Ding; He, Chen; Li, Penghui; Zhang, Xiaowen; Shi, Quan; Sun, Yongge	Optical and molecular signatures of dissolved organic matter reflect anthropogenic influence in a coastal river, Northeast China	Journal Of Environmental Quality	http://dx.doi.org/10.2134/jeq2018.09.0330	Sources and molecular composition of dissolved organic matter (DOM) in coastal rivers have been tightly linked with its reactivity and fate, thus influencing element and nutrient cycling. The DOM in coastal rivers is usually sourced from both terrestrial and marine inputs, with further complication by anthropogenic activities, which is less understood in coastal rivers located near populated indu…	Field - observational	Urban wastewater and sewage	Seawater	41.1038	121.608
2019	Hou, Pengfei; Luo, Yi; Yang, Kun; Shang, Chunxue; Zhou, Xiaolu	Changing characteristics of chlorophyll a in the context of internal and external factors: a case study of Dianchi lake in China	Sustainability	http://dx.doi.org/10.3390/su11247242	During the past 20 years, the ecological environment of Dianchi Lake has been adversely affected by climate change and human activities, which directly affected the ecosystem and biodiversity of the Dianchi Lake watershed. Analyzing the spatiotemporal variation of chlorophyll a (Chla) concentration of Dianchi Lake and exploring the internal and external factors effect on Chla concentration is the…	Field - observational	Domestic Sewage	Agricultural nutrient runoff, Industrial wasewater	24.48	102.48
2019	Liu, YY; Deng, B; Du, JZ; Zhang, GS; Hou, LJ	Nutrient burial and environmental changes in the Yangtze delta in response to recent river basin human activities	Environmental Pollution	http://dx.doi.org/10.1016/j.envpol.2019.03.030	High resolution sediment records in the Yangtze Delta front were constructed to reveal recent environmental changes in response to river basin human activities. Increases in nutrient and organic C influxes that began in the 1950s, together with elevated primary productivity and increased chemical fertilizer application, suggested a shift toward anthropogenic-predominated environmental changes dur…	Field - observational	Urban Land Use		31.2001	120.502
2019	Meador, MR	Historical changes in fish communities in urban streams of the South-Eastern United States and the relative importance of water-quality stressors	Ecology Of Freshwater Fish	http://dx.doi.org/10.1111/eff.12503	A total of 71 stream sites representing a gradient of urban land use were sampled across the Piedmont of the south-eastern United States in 2014. Fish data collected (observed) at each site were compared to an expected community based on georeferenced historical (similar to 1950 - similar to 1990) species occurrence records for stream segments (1:100,000 scale) containing the sampled stream sites…	Field - observational	Urban Land Use		37.8233	-122.233
2019	Mereta, S. T.; Ambelu, A.; Ermias, A.; Abdie, Y.; Moges, M.; Haddis, A.; Hailu, D.; Beyene, H.; Kebede, B.; Mulat, W. L.	Effects of untreated industrial effluents on water quality and benthic macroinvertebrate assemblages of lake Hawassa and its tributaries, Southern Ethiopia	African Journal Of Aquatic Science	http://dx.doi.org/10.2989/16085914.2019.1671166	The present study investigates the impacts of industrial effluents on the macroinvertebrate assemblages and water quality of the Lake Hawassa watershed. The water quality and macroinvertebrate assemblages were assessed at 40 sampling sites. The chemical and ecological water quality was evaluated using the Basic Prati index and the Ethiopian Biological Score Index (ETHbios), respectively. Canonica…	Field - observational	Urban wastewater	Agricultural pollutants	6.07	38.28
2019	Miao, Lingzhan; Guo, Song; Liu, Zhilin; Liu, Songqi; You, Guoxiang; Qu, Hao; Hou, Jun	Effects of nanoplastics on freshwater biofilm microbial metabolic functions as determined by Biolog ECO microplates	International Journal Of Environmental Research And Public Health	http://dx.doi.org/10.3390/ijerph16234639	Nanoplastic (NP) contamination is becoming a pervasive issue as NPs, originating from microplastic particles, pose potentially harmful environmental impacts on aquatic ecosystems. The environmental hazards of NPs on microorganisms have been well documented in recent studies; however, little is known about their ecotoxicity effects on freshwater biofilms, which serve as important primary producers…	Microcosm	Nanoparticles		32.07	118.8
2019	Miao, Lingzhan; Wang, Peifang; Hou, Jun; Yao, Yu; Liu, Zhilin; Liu, Songqi; Li, Tengfei	Distinct community structure and microbial functions of biofilms colonizing microplastics	Science Of The Total Environment	http://dx.doi.org/10.1016/j.scitotenv.2018.09.378	Microplastics are frequently detected in freshwater environments, serving as a new factitious substrate for colonization of biofilm-forming microorganisms. Distinct microbial assemblages between microplastics and surrounding waters have been well documented; however, there is insufficient knowledge regarding biofilm colonization of plastic and non-plastic substrates, despite the fact that microbi…	Microcosm	Microplastic		32.07	118.8
2019	Moiseenko, T; Sharov, A	Large Russian lakes Ladoga, Onega, and Imandra under strong pollution and in the period of revitalization: a review	Geosciences	https://dx.doi.org/10.3390/geosciences9120492	In this paper, retrospective analyses of long-term changes in the aquatic ecosystem of Ladoga, Onega, and Imandra lakes, situated within North-West Russia, are presented. At the beginning of the last century, the lakes were oligotrophic, freshwater and similar in origin in terms of the chemical composition of waters and aquatic fauna. Three stages were identified in this study: reference conditio…	Field - observational	Domestic sewage	Industrial wastewater	60.7455	31.4969
2019	Price, Elliott L.; Peric, Mirela Sertic; Romero, Gustavo Q.; Kratina, Pavel	Land use alters trophic redundancy and resource flow through stream food webs	Journal Of Animal Ecology	http://dx.doi.org/10.1111/1365-2656.12955	The changes to physical and chemical ecosystem characteristics as a response to pervasive and intensifying land use have the potential to alter the consumer-resource interactions and to rewire the flow of energy through entire food webs. We investigated these structural and functional properties of food webs in stream ecosystems distributed across woodland, agricultural and urban areas in the Zag…	Field - observational	Urban Land Use	Agricultural and nutrient pollutants	45.81	15.98
2019	Richmond, Erinn K.; Rosi, Emma J.; Reisinger, Alexander J.; Hanrahan, Brittany R.; Thompson, Ross M.; Grace, Michael R.	Influences of the antidepressant fluoxetine on stream ecosystem function and aquatic insect emergence at environmentally realistic concentrations	Journal Of Freshwater Ecology	http://dx.doi.org/10.1080/02705060.2019.1629546	Fluoxetine, a selective serotonin reuptake inhibitor (SSRI), is frequently detected in surface waters globally, yet the effects of SSRIs on ecological processes at environmentally realistic concentrations are not currently known. We used a controlled, replicated artificial stream experiment to expose biofilm, algal and stream insect communities to two different concentrations of fluoxetine: 20 ng…	Mesocosm	Fluoxetine		41.7926	-73.6952
2019	Salmaso, Francesca; Quadroni, Silvia; Compare, Stefania; Gentili, Gaetano; Crosa, Giuseppe	Benthic diatoms as bioindicators of environmental alterations in different watercourses of Northern Italy	Environmental Monitoring And Assessment	http://dx.doi.org/10.1007/s10661-019-7290-x	This work aims to evaluate the effects of different environmental factors (i.e., geographical, chemical, and hydrological) on benthic diatoms at 34 sites located in 13 watercourses of northern Italy, and to highlight possible misclassifications of the ecological status of watercourses, sensu Water Framework Directive, related to the normative index currently adopted in Italy (ICMi). The analysis …	Field - observational	Urban Wastewater	Agricultural nutrients. Hydrological alteration	45	10.5
2019	Siddiqui, E; Pandey, J	Temporal and spatial variations in carbon and nutrient loads, ion chemistry and trophic status of the Ganga river: a watershed-scale study	Limnology	http://dx.doi.org/10.1007/s10201-019-00575-1	Ganga, a river of global significance, is under increasing pressure from excessive release of carbon and nutrients. We conducted the first detailed watershed-scale study to assess water quality status and possible drivers in different segments of the Ganga River. For this, we analyzed 24 water quality variables from March 2016 to February 2018, at 7 study sites, along a 2320-km river stretch. The…	Field - observational	Sewage	Agricultural & industrial runoff	27.2728	82.4717
2018	Arias-Andres, Maria; Kettner, Marie Therese; Miki, Takeshi; Grossart, Hans-Peter	Microplastics: new substrates for heterotrophic activity contribute to altering organic matter cycles in aquatic ecosystems	Science Of The Total Environment	http://dx.doi.org/10.1016/j.scitotenv.2018.04.199	Heterotrophic microbes with the capability to process considerable amounts of organic matter can colonize microplastic particles (MP) in aquatic ecosystems. Weather colonization of microorganisms on MP will alter ecological niche and functioning of microbial communities remains still unanswered. Therefore, we compared the functional diversity of biofilms on microplastics when incubated in three l…	Field - experimental	Microplastic	Nutrients	53.14	13.03
2018	Blunt, SM; Sackett, JD; Rosen, MR; Benotti, MJ; Trenholm, RA; Vanderford, BJ; Hedlund, BP; Moser, DP	Association between degradation of pharmaceuticals and endocrine-disrupting compounds and microbial communities along a treated wastewater effluent gradient in lake Mead	Science Of The Total Environment	http://dx.doi.org/10.1016/j.scitotenv.2017.10.052	The role of microbial communities in the degradation of trace organic contaminants in the environment is little understood. In this study, the biotransformation potential of 27 pharmaceuticals and endocrine-disrupting compounds was examined in parallel with a characterization of the native microbial community in water samples fromfour sites variously impacted by urban run-off andwastewater discha…	Microcosm	Pharmaceuticals and wastewater		36.1754	-114.487
2018	Camacho, A; Picazo, A; Rochera, C; Pena, M; Morant, D; Miralles-Lorenzo, J; Santamans, AC; Estruch, H; Montoya, T; Fayos, G; Ferriol, C	Serial use of Helosciadum nodiflorum and Typha latifolia in Mediterranean constructed wetlands to naturalize effluents of wastewater treatment plants	Water	http://dx.doi.org/10.3390/w10060717	Constructed wetlands are commonly used for sewage treatment. However, as the natural processes operate, these artificial ecosystems can also be used to enhance the equalization of water features to those of the receiving environments, thus reducing the impacts of the treated water on the natural systems. Here, we studied, by a year-round survey, the simultaneous and separated operation of two sub…	Mesocosm	Treated Wastewater		39.7914	-0.862938
2018	Mielnik, L; Kowalczuk, P	Optical characteristic of humic acids from lake sediments by excitation-emission matrix fluorescence with parafac model	Journal Of Soils And Sediments	http://dx.doi.org/10.1007/s11368-018-1947-x	The study aimed to find out whether fluorescence parameters of humic acids (HA), obtained from excitation-emission matrix (EEM) fluorescence spectra, could be used to explain the origin and properties of lake sediments organic matter. The research material was HA extracted from lake sediments. Sediment samples were collected in the summer stagnation, from maximum depth of each lake. Humic acids e…	Field - observational	Pharmaceuticals		54.2923	17.9975
2018	Oest, Adam; Alsaffar, Ali; Fenner, Mitchell; Azzopardi, Dominic; Tiquia-Arashiro, Sonia M.	Patterns of change in metabolic capabilities of sediment microbial communities in river and lake ecosystems	International Journal Of Microbiology	http://dx.doi.org/10.1155/2018/6234931	Information on the biodegradation potential of lake and river microbial communities is essential for watershed management. The water draining into the lake ecosystems often carries a significant amount of suspended sediments, which are transported by rivers and streams from the local drainage basin. The organic carbon processing in the sediments is executed by heterotrophic microbial communities,…	Field - observational	Urban Land Use	Industrial pollutants	42.45	-82.69
2018	Redondo-Hasselerharm, Paula E.; Falahudin, Dede; Peeters, Edwin T. H. M.; Koelmans, Albert A.	Microplastic effect thresholds for freshwater benthic macroinvertebrates	Environmental Science & Technology	http://dx.doi.org/10.1021/acs.est.7b05367	Now that microplastics have been detected in lakes, rivers, and estuaries all over the globe, evaluating their effects on biota has become an urgent research priority. This is the first study that aims at determining the effect thresholds for a battery of six freshwater benthic macroinvertebrates with different species traits, using a wide range of microplastic concentrations. Standardized 28 day…	Microcosm	Microplastic		51.98	5.62
2018	Saltarelli, Wesley A.; Dodds, Walter K.; Tromboni, Flavia; Calijuri, Maria do Carmo; Neres-Lima, Vinicius; Jordao, Carlos E.; Palhares, Julio C. F.; Cunha, Davi G. F.	Variation of stream metabolism along a tropical environmental gradient	Journal Of Limnology	http://dx.doi.org/10.4081/jlimnol.2018.1717	Stream metabolism is affected by both natural and human-induced processes. While metabolism has multiple implications for ecological processes. relatively little is known about how metabolic rates are influenced by land use in tropical streams. ha this study, e assessed the metabolic characteristics and related environmental factors of six streams located in a transition area from Cerrado to Atla…	Field - observational	Urban land use	Agricultural and industrial land use	-22	-48
2018	Simonin, M; Colman, BP; Anderson, SM; King, RS; Ruis, MT; Avellan, A; Bergemann, CM; Perrotta, BG; Geitner, NK; Ho, MC; de la Barrera, B; Unrine, JM; Lowry, GV; Richardson, CJ; Wiesner, MR; Bernhardt, ES	Engineered nanoparticles interact with nutrients to intensify eutrophication in a wetland ecosystem experiment	Ecological Applications	https://doi.org/10.1002/eap.1742	Despite the rapid rise in diversity and quantities of engineered nanomaterials produced, the impacts of these emerging contaminants on the structure and function of ecosystems have received little attention from ecologists. Moreover, little is known about how manufactured nanomaterials may interact with nutrient pollution in altering ecosystem productivity, despite the recognition that eutrophica…	Mesocosm	Nanoparticles	Nutrients	36.0201	-78.983
2018	Wang et al.	Nitrogen removal during the cold season by constructed floating wetlands planted with Oenanthe javanica	Marine And Freshwater Research	http://dx.doi.org/10.1071/MF17156	Constructed floating wetlands (CFWs) are used to treat waste waters of various origins either alone or as part of waste water treatment trains. The aim of the present study was to determine the extent of nitrogen removal by CFWs planted with Oenanthe javanica (Blume) DC. at low temperatures (<10°C) and whether CFWs with vesuvianite as a substrate perform better than those without substrate. A bat…	Mesocosm	Wastewater		32.06	118.69
2018	Zhai, Yujia; Brun, Nadja R.; Bundschuh, Mirco; Schrama, Maarten; Hin, Eline; Vijver, Martina G.; Hunting, Ellard R.	Microbially-mediated indirect effects of silver nanoparticles on aquatic invertebrates	Aquatic Sciences	http://dx.doi.org/10.1007/s00027-018-0594-z	Complex natural systems are affected by multiple anthropogenic stressors, and therefore indirect effects within food webs are increasingly investigated. In this context, dead organic matter (OM) or detritus provides a food source sustaining detrital food webs that recycle the retained energy through microbial decomposition and invertebrate consumption. In aquatic environments, poorly water-solubl…	Microcosm	Silver Nanoparticles		52.16	4.47
2017	Barbosa, M; Inocentes, N; Soares, AMVM; Oliveira, M	Synergy effects of fluoxetine and variability in temperature lead to proportionally greater fitness costs in Daphnia: a multigenerational test	Aquatic Toxicology	http://dx.doi.org/10.1016/j.aquatox.2017.10.017	Increased variability in water temperature is predicted to impose disproportionally greater fitness costs than mean increase in temperature. Additionally, water contaminants are currently a major source of human-induced stress likely to produce fitness costs. Global change models forecast an increase in these two human-induced stressors. Yet, in spite the growing interest in understanding how org…	Lab	Fluoxetine	Temperature	NA	NA
2017	Gashi, S; Bajmaku, Y; Drini, P	Comparsion of some chemical parameters of urban and industrial water discharges onto the river Lumbardh of Prizren	IFAC Papersonline	https://doi.org/10.1016/j.ifacol.2016.11.072	In this paper is described the concept of the monitoring system for water condition and physical - chemical parameters of the water quality. The biggest problem in environmental protection, is the quality of surface water. Complex approach includes physical and chemical analyzes of water of the river Lumbardhi, and those of discharge urban and industrial wastewater. Results from the analysis of t…	Field - observational	Urban wastewater	Industrial wasewater	42.2155	20.7395
2017	Kim, JW; Rehmann, L; Ray, MB	Development of microalgal bioassay based on the community level physiological profiling (CLPP)	Algal Research	http://dx.doi.org/10.1016/j.algal.2017.04.037	Microalgal bioassay was developed based on community level physiological profiling (CLPP) to assess the effect of environmental stressors such as micropollutants. ECO Biolog plates were used to determine the changes in substrate utilization patterns caused by external disturbances such as the presence of antibiotics (a mixture of streptomycin sulfate and penicillin GT sodium), hexadecyl trimethyl…	Microcosm	Antibiotics		30.2853	-97.7343
2017	Kraus, TEC; Carpenter, KD; Bergamaschi, BA; Parker, AE; Stumpner, EB; Downing, BD; Travis, NM; Wilkerson, FP; Kendall, C; Mussen, TD	A river-scale lagrangian experiment examining controls on phytoplankton dynamics in the presence and absence of treated wastewater effluent high in ammonium	Limnology And Oceanography	http://dx.doi.org/10.1016/j.scitotenv.2017.07.010	Phytoplankton are critical component of the food web in most large rivers and estuaries, and thus identifying dominant controls on phytoplankton abundance and species composition is important to scientists, managers, and policymakers. Recent studies from a variety of systems indicate that ammonium (NH4+) in treated wastewater effluent decreases primary production and alters phytoplankton species …	Field - observational	Treated wastewater		41.5243	-0.349974
2017	Maceda-Veiga, A; Mac Nally, R; de Sostoa, A	The presence of non-native species is not associated with native fish sensitivity to water pollution in greatly hydrologically altered rivers	Science Of The Total Environment	http://dx.doi.org/10.1016/j.scitotenv.2017.07.010	There is a risk of 'ecological surprises' if multiple potentially interacting stressors are managed individually, which is a question attracting significant current interest. Habitat degradation and species introductions are major threats to global biodiversity, and riverine fish are among the most threatened taxa in the world. Our interest was whether the presence of non-native species can affec…	Field - observational	Sewage	Salinity, hydrological change, agricultural runoff	41.8852	-2.72302
2017	Pomati, Francesco; Jokela, Jukka; Castiglioni, Sara; Thomas, Mridul K.; Nizzetto, Luca	Water-borne pharmaceuticals reduce phenotypic diversity and response capacity of natural phytoplankton communities	PLOS One	http://dx.doi.org/10.1371/journal.pone.0174207	Chemical micropollutants occur worldwide in the environment at low concentrations and in complex mixtures, and how they affect the ecology of natural systems is still uncertain. Dynamics of natural communities are driven by the interaction between individual organisms and their growth environment, which is mediated by the organisms' expressed phenotypic traits. We tested whether exposure to a mix…	Microcosm	Personal care products		47.35	8.68
2016	Guo, Jiahua; Selby, Katherine; Boxall, Alistair B. A.	Assessment of the risks of mixtures of major use veterinary antibiotics in European surface waters	Environmental Science & Technology	http://dx.doi.org/10.1021/acs.est.6b01649	Effects of single veterinary antibiotics on a range of aquatic organisms have been explored in many studies. In reality, surface waters will be exposed to mixtures of these substances. In this study, we present an approach for establishing risks of antibiotic mixtures to surface waters and illustrate this by assessing risks of mixtures of three major use antibiotics (trimethoprim, tylosin, and li…	Lab	Antibiotics (Trimethoprim, tylosin, and lincomycin) - veterinary and human use		NA	NA
2016	Kamboj, R; Nikhil; Manvinder; Nishan; Kaur, H; Malik, B; Sood, S	Comparative study of primary productivity in Yamuna river canal of different parts of Yamunanagar Haryana, India	Bioscience Biotechnology Research Communications	http://dx.doi.org/10.21786/bbrc/19.1/14	The present study discusses the primary productivity in the middle course of Yamuna River canal in Yamunanagar of Haryana, India by investigating different physico-chemical parameters like pH, temperature, TDS and DO with the help of water testing kit. The light and dark bottle technique was used to measure primary production. For estimating the primary productivity, various physico-chemical para…	Field - observational	Sewage	Bathing, Industrial wastewater	28.8516	76.5704
2016	Perujo, Nuria; Freixa, Anna; Vivas, Zoraida; Gallegos, Angela M.; Butturini, Andrea; Romani, Anna M.	Fluvial biofilms from upper and lower river reaches respond differently to wastewater treatment plant inputs	Hydrobiologia	http://dx.doi.org/10.1007/s10750-015-2411-1	We examined how wastewater treatment plant (WWTP) inputs affect fluvial biofilm functioning and structure developing on river surface sediments in two different reaches characterized by different anthropogenic pressures. The upper reach includes one site before and one after Palautordera WWTP (Pref and P, respectively); the lower reach includes one site before and one after Tordera WWTP (Tref and…	Mesocosm	Treated Wastewater		41.73	2.63
2016	Shirokova, L; Vorobyeva, T; Zabelina, S; Klimov, S; Moreva, O; Chupakov, A; Makhnovitch, N; Gogolitsyn, V; Sobko, E; Shorina, N; Kokryatskaya, N; Ershova, A; Pokrovsky, O	Small boreal lake ecosystem evolution under the influence of natural and anthropogenic factors: results of multidisciplinary long-term study	Water	http://dx.doi.org/10.3390/w8080316	Small aquatic ecosystems of the boreal zone are known to be most sensitive indicators of on-going environmental change as well as local anthropogenic pressure, while being highly vulnerable to external impacts. Compared to rather detailed knowledge of the evolution of large and small lakes in Scandinavia and Canada, and large lakes in Eurasia, highly abundant small boreal lakes of northwest Russi…	Field - observational	Rural untreated domestic wastewater	Industrial pollutants	55.375	40.1805
2016	Taylor, Jason M.; Back, Jeffrey A.; Brooks, Bryan W.; King, Ryan S.	Consumer-mediated nutrient recycling is influenced by interactions between nutrient enrichment and the antimicrobial agent triclosan	Freshwater Science	http://dx.doi.org/10.1086/687838	The fate and transport of triclosan (5-chloro-2-[2,4-dichlorophenoxy]phenol), a widely used antimicrobial agent in personal care products, in aquatic ecosystems is a growing environmental concern. At ecosystem scales, triclosan potentially interacts with co-occurring nutrient stressors to affect overall biogeochemical cycling through consumer-mediated nutrient recycling pathways. We examined N- a…	Mesocosm	Triclosan	Phosphate	NA	NA
2015	Correa, LVA; Hardoim, EL; Zeilhofer, P	Is the periphytic structure of Testaceans (protozoa: rhizopoda) related to water quality: a case study in the Cuiaba river, Brazil	Applied Ecology And Environmental Research	none	Presented study describes the periphytic community of Testaceans of the Cuiaba River, Central Brazil and evaluates its relationships to physical, chemical and biological water characteristics. Three sampling stations were established along an urban reach passing Cuiaba city, realizing four campaigns at the right and left river margins. Canonical Correspondence Analysis was conducted to study rela…	Field - observational	Domestic wastewater	Agricultural pollutants	-15.6623	-56.001
2015	Fornero Aguiar, Anna Carolina; Guecker, Bjoern; Brauns, Mario; Hille, Sandra; Boechat, Iola Goncalves	Benthic invertebrate density, biomass, and instantaneous secondary production along a fifth-order human-impacted tropical river	Environmental Science And Pollution Research	http://dx.doi.org/10.1007/s11356-015-4170-y	The aim of this study was to assess land use effects on the density, biomass, and instantaneous secondary production (IP) of benthic invertebrates in a fifth-order tropical river. Invertebrates were sampled at 11 stations along the Rio das Mortes (upper Rio Grande, Southeast Brazil) in the dry and the rainy season 2010/ 2011. Invertebrates were counted, determined, and measured to estimate their …	Field - observational	Urban land use	Agricultural pollutants	-21.12	-44.23
2015	Jonsson, M; Ershammar, E; Fick, J; Brodin, T; Klaminder, J	Effects of an antihistamine on carbon and nutrient recycling in streams	Science Of The Total Environment	http://dx.doi.org/10.1016/j.scitotenv.2015.08.061	In stream ecosystems, microbes and macroinvertebrates consume leaf litter deposited from the riparian vegetation, and thereby recycle resources tied up in the litter. Several environmental variables influence rates of this recycling, but it is not well known if common pharmaceuticals, such as antihistamines, originating from waste-water effluent, have additional impacts. Exposure to dilute concen…	Microcosm	Antihistamine		63.8666	20.1832
2015	Millar, JJ; Payne, JT; Ochs, CA; Jackson, CR	Particle-associated and cell-free extracellular enzyme activity in relation to nutrient status of large tributaries of the lower Mississippi river	Biogeochemistry	http://dx.doi.org/10.1007/s10533-015-0096-1	Microbial extracellular enzyme activity is responsible for much of the carbon and nutrient cycling in freshwaters, and logically there should a relationship between the chemical properties of a system and its enzymatic profile. To evaluate this concept, we surveyed extracellular enzyme activity in five large rivers (the Upper Mississippi, Missouri, Ohio, Tennessee, and Arkansas) of the Mississipp…	Field - observational	Urban land use		31.9074	-89.6876
2015	Moncayo-Estrada, R; Lyons, J; Ramirez-Herrejon, JP; Escalera-Gallardo, C; Campos-Campos, O	Status and trends in biotic integrity in a sub-tropical river drainage: analysis of the fish assemblage over a three decade period	River Research And Applications	https://dx.doi.org/10.1002/rra.2774	We characterized the biotic integrity of the sub-tropical Duero River, Mexico, comparing current and past index of biotic integrity (IBI) scores with results of an environmental quality index (EQI), inventorying abiotic characteristics and human impacts, and documenting ecosystem changes over the last three decades. We sampled the fish community and measured environmental variables during the dry…	Field - observational	Wastewater	agriculture, human population	19.6654	-101.749
2014	Jarvis, AL; Bernot, MJ; Bernot, RJ	Relationships between the psychiatric drug carbamazepine and freshwater macroinvertebrate community structure	Science Of The Total Environment	http://dx.doi.org/10.1016/j.scitotenv.2014.07.086	Pharmaceutical pollutants are commonly detected in surface waters and have the potential to affect non-target organisms. However, there is limited understanding of how these emerging contaminants may affect macroinvertebrate communities. The pharmaceutical carbamazepine is ubiquitous in surface waters around the world and is a pollutant of particular concern due to its recalcitrance and toxicity.…	Field - observational	Wastewater		40.437	-84.8609
2014	Jarvis, AL; Bernot, MJ; Bernot, RJ	The effects of the psychiatric drug carbamazepine on freshwater invertebrate communities and ecosystem dynamics	Science Of The Total Environment	http://dx.doi.org/10.1016/j.scitotenv.2014.07.084	Freshwater ecosystems are persistently exposed to pharmaceutical pollutants, including carbamazepine. Despite the ubiquity and recalcitrance of carbamazepine, the effects of this pharmaceutical on freshwater ecosystems and communities are unclear. To better understand how carbamazepine influences the invertebrate community and ecosystem dynamics in freshwaters, we conducted a mesocosm experiment …	Mesocosm	Carbamazepine		40.3078	-85.2335
2013	Rosi-Marshall, Emma J.; Kincaid, Dustin W.; Bechtold, Heather A.; Royer, Todd V.; Rojas, Miguel; Kelly, John J.	Pharmaceuticals suppress algal growth and microbial respiration and alter bacterial communities in stream biofilms	Ecological Applications	http://dx.doi.org/10.1890/12-0491.1	Pharmaceutical and personal care products are ubiquitous in surface waters but their effects on aquatic biofilms and associated ecosystem properties are not well understood. We measured in situ responses of stream biofilms to six common pharmaceutical compounds (caffeine, cimetidine, ciprofloxacin, diphenhydramine, metformin, ranitidine, and a mixture of each) by deploying pharmaceutical-diffusin…	Field - experimental	Caffeine, Cimetidine, Ciprofloxacin, Diphenhydramine, Metformin, Ranitidine, And A Mixture Of Each		41.82	-73.75
2013	Zhang, LL; Liu, JL; Yang, ZF; Li, Y; Yang, Y	Integrated ecosystem health assessment of a macrophyte-dominated lake	Ecological Modelling	http://dx.doi.org/10.1016/j.ecolmodel.2012.07.029	A set of ecological indicators were proposed for the lake ecosystem health assessment via the application of structural, functional, and system-level responses of whole-lake ecosystems to land-use types, chemical stressors including nutrients and organic pollution, and physical stressors including water depth (WD) and grain size (GR). The structural metrics incorporated Chlorophyll c/Chlorophyll …	Field - observational	Urban land use		38.9113	115.478
2012	Abonyi et al.	Phytoplankton functional groups as indicators of human impacts along the river Loire (France)	Hydrobiologia	http://dx.doi.org/10.1007/s10750-012-1130-0	The phytoplankton functional group concept is successfully used to assess ecological status in lakes (Q index), and also provides a method for lotic ecosystems (Q ((r)) index). Here, we examine the Q ((r)) composition metric to demonstrate local to regional scale human effects on natural distribution of phytoplankton along the River Loire. Distribution of phytoplankton functional groups coupled w…	Field - observational	Human Activity		47.6021	0.216465
2012	Bagatini et al.	Benthic macroinvertebrate community structure in a stream of the north-west region of Parana state, Brazil	Biota Neotropica	http://dx.doi.org/10.1590/S1676-06032012000100023	This study aimed to survey the benthic macroinvertebrate fauna of a first order stream located in an agricultural area, and to assess the environmental factors involved in the spatial distribution of this community. Invertebrates were gathered in November 2007 at three sampling sites distributed along the Itiz Stream, located in Marialva municipality, Parana State. At each site, we measured the p…	Field - observational	Human Activity		-24.0695	-51.8209
2012	Colman, BP; Wang, SY; Auffan, M; Wiesner, MR; Bernhardt, ES	Antimicrobial effects of commercial silver nanoparticles are attenuated in natural streamwater and sediment	Ecotoxicology	http://dx.doi.org/10.1007/s10646-012-0920-5	Given the demonstrated antimicrobial properties of silver nanoparticles (AgNPs), and the key role that microorganisms play in performing critical ecosystem functions such as decomposition and nutrient cycling, there is growing concern that AgNP pollution may negatively impact ecosystems. We examined the response of streamwater and sediment microorganisms to commercially available 21 +/- A 17 nm A…	Microcosm	Silver Nanoparticles		35.9824	-78.9421
2012	Lawrence, JR; Zhu, B; Swerhone, GDW; Roy, J; Tumber, V; Waiser, MJ; Topp, E; Korber, DR	Molecular and microscopic assessment of the effects of caffeine, acetaminophen, diclofenac, and their mixtures on river biofilm communities	Environmental Toxicology And Chemistry	http://dx.doi.org/10.1002/etc.1723	The authors examined effects of three common contaminants, caffeine (CF), acetaminophen (AC), and diclofenac (DF), as well as their mixtures on the development, functioning, and biodiversity of river biofilm communities. Biofilms were cultivated in rotating annular reactors. Treatments included AC, CF, DF, AC+CF, AC+DF, CF+DF, AC+CF+DF at 5 mu g/L, and their molar equivalent as carbon and nutrien…	Microcosm	Caffeine, Acetaminophen, Diclofenac		54.899	-105.818
2011	Bundschuh, Mirco; Pierstorf, Rebecca; Schreiber, Walter H.; Schulz, Ralf	Positive effects of wastewater ozonation displayed by in situ bioassays in the receiving stream	Environmental Science & Technology	http://dx.doi.org/10.1021/es104195h	Tertiary treatment methods, like ozonation, are currently under discussion to improve removal efficiencies of micropollutants by municipal wastewater treatment plants (WWTPs). In order to assess the effects of a full-scale wastewater ozonation at WWTP Wueri, Switzerland, on the receiving stream, a total of seven in situ bioassays with Gammarus fossarum that lasted 7-days were conducted during an …	Field - experimental	Micropollutants. Ozone Treated Wastewater Compared With Non-ozone Treated Wastewater	Ozonation transformation products from treatment to remove micropollutants. General pollutants in wastewater from treatment plant.	50.0926	8.7632
2011	Perryman et al.	Urban stormwater runoff drives denitrifying community composition through changes in sediment texture and carbon content	Microbial Ecology	http://dx.doi.org/10.1007/s00248-011-9833-8	The export of nitrogen from urban catchments is a global problem, and denitrifying bacteria in stream ecosystems are critical for reducing in-stream N. However, the environmental factors that control the composition of denitrifying communities in streams are not well understood. We determined whether denitrifying community composition in sediments of nine streams on the eastern fringe of Melbourn…	Field - observational	Urban wastewater		-37.7661	144.962
2011	Vannini, Candida; Domingo, Guido; Marsoni, Milena; De Mattia, Fabrizio; Labra, Massimo; Castiglioni, Sara; Bracale, Marcella	Effects of a complex mixture of therapeutic drugs on unicellular algae pseudokirchneriella subcapitata	Aquatic Toxicology	http://dx.doi.org/10.1016/j.aquatox.2010.10.011	Pharmaceutically-active compounds are regularly and widely released into the aquatic environment in an unaltered form or as metabolites. So far, little is known about their potential detrimental effects on algae populations which can ultimately impact nutrient cycling and oxygen balance. For our analysis, the common microalga Pseudokirchneriella subcapitata (P. subcapitata) was exposed to a mixtu…	Lab	Pharmaceutical Mixture	None - algae grown under optimal conditions	51.5475	9.93783
2009	Bundschuh et al.	Antibiotics as a chemical stressor affecting an aquatic decomposer-detritivore system	Environmental Toxicology and Chemistry	http://dx.doi.org/10.1897/08-075.1	Recent evidence indicates that a variety of antibiotic residues may affect the integrity of streams located downstream from wastewater treatment plants. Aquatic communities comprising bacterial and fungal decomposers and invertebrate detritivores (shredders) play an important role in the decomposition of allochthonous leaf litter, which acts as a primary energy source for small running waters. Th…	Lab	Antibiotics		49.507	8.47462
2008	Das, SK; Routh, J; Roychoudhury, AN; Klump, JV	Major and trace element geochemistry in Zeekoevlei, South Africa: a lacustrine record of present and past processes	Applied Geochemistry	http://dx.doi.org/10.1016/j.apgeochem.2008.02.011	This study reports a multi-parameter geochemcial investigation in water and sediments of a shallow hyper-eutrophic urban freshwater coastal lake, Zeekoevlei, in South Africa. Zeekoevlei receives it greater fraction of dissolved major and trace elements from natural Sources (e.g., chemical weathering and sea salt). Fertilizers, agricultural wastes, raw sewage effluents and road runoff in contrast,…	Field - observational	Wastewater	Agricultural, industrial	-34.0614	18.5137
2006	Posthuma, L; De Zwart, D	Predicted effects of toxicant mixtures are confirmed by changes in fish species assemblages in Ohio, USA rivers	Environmental Toxicology And Chemistry	http://dx.doi.org/10.1897/05-305R.1	The purposes of this study were to investigate whether exposure to toxicant mixtures is associated with fish assemblage characteristics in the field and to describe the relationships between predicted chronic and acute mixture risks and observed impacts. Fish abundance and abiotic monitoring data from Ohio, USA, surface waters were compiled and analyzed. Variability of biotic and abiotic paramete…	Field - observational	Household products (triclosan, linear alkylbenzenesulfonate, alcohol ethox‐ylates, alcohol ethoxylate sulfates and boron)		40.5423	-83.0665
2005	Burton, CA; Brown, LR; Belitz, K	Assessing water source and channel type as factors affecting benthic macroinvertebrate and periphyton assemblages in the highly urbanized Santa Ana river basin, California	American Fisheries Society Symposium	https://pubs.er.usgs.gov/publication/70027769	The Santa Ana River basin is the largest stream system in Southern California and includes a densely populated coastal area. Extensive urbanization has altered the geomorphology and hydrology of the streams, adversely affecting aquatic communities. We studied macroinvertebrate and periphyton assemblages in relation to two categorical features of the highly engineered hydrologic system-water sourc…	Field - observational	Urban Wastewater		33.6935	-117.931
2005	Ibarra et al.	Influence of non-point source pollution on riverine fish assemblages in South West France	Ecotoxicology	http://dx.doi.org/10.1007/s10646-005-0003-y	The relationship between non-point source pollution (NSP) and fish assemblages in the Garonne basin, SW France was studied. Two independent data sets were coupled, one containing 20 physicochemical variables and another containing 40 fish species in 84 study sites. Species were classified in guilds according to their feeding habitat and their diet composition. The physico-chemical variables were …	Field - observational	Wastewater		43.869	0.401823
2004	Wilson, CJ; Brain, RA; Sanderson, H; Johnson, DJ; Bestari, KT; Sibley, PK; Solomon, KR	Structural and functional responses of plankton to a mixture of four tetracyclines in aquatic microcosms	Environmental Science & Technology	http://dx.doi.org/10.1021/es049766f	Pharmaceuticals are routinely detected at low concentrations in surface waters, but effects on non-target organisms are not well understood. Microcosms were used to assess ecological responses in freshwater ecosystems to a mixture of four tetracyclines commonly used in veterinary and human medicine. Triplicate microcosms were treated with tetracycline, oxytetracycline, doxycycline, and chlortetra…	Microcosm	Tetracyclines		43.5329	-80.2264
2000	Belanger, S. E.; Guckert, J. B.; Bowling, J. W.; Begley, W. M.; Davidson, D. H.; LeBlanc, E. M.; Lee, D. M.	Responses of aquatic communities to 25-6 alcohol ethoxylate in model stream ecosystems	Aquatic Toxicology	http://dx.doi.org/10.1016/S0166-445X(99)00048-X	A model stream ecosystem evaluation of the non-commercial alcohol ethoxylate 25-6 alcohol ethoxylate (AE) was performed in 1994. Algal, heterotrophic microbial, protozoan, and invertebrate communities were assessed over an 8-week exposure period that followed an 8-week colonization period. Streams were exposed to nominal concentrations of 0, 12, 37, 111, 333 and 1000 mu g AE/l. Confirmed concentr…	Mesocosm	25-6 Alcohol Ethoxylate		NA	NA
2000	Spieles, DJ; Mitsch, WJ	Macroinvertebrate community structure in high- and low-nutrient constructed wetlands	Wetlands	https://link.springer.com/article/10.1672/0277-5212(2000)020[0716:MCSIHA]2.0.CO;2	We related macroinvertebrate community structure to physical, chemical, and biological gradients in flow-through constructed wetlands receiving secondarily treated domestic wastewater and lower-nutrient river water in Ohio, USA. Macroinvertebrates collected with benthic colonization plates and emergence traps were analyzed with diversity, biotic, and combination indices and related to seventeen p…	Mesocosm	Treated Wastewater		40.4169	-83.0445
1997	McCormick et al.	Evaluating the hazard of dodecyl alkyl sulphate to natural ecosystems using indigenous protistan communities	Ecotoxicology	http://dx.doi.org/10.1023/A:1018606206549	The effect of the surfactant dodecyl alkyl sulphate (C(12)AS) on the structure and function of lotic protistan assemblages was examined using the Experimental Stream Facility (ESF) operated by the Procter and Gamble Company. Population- and community-level responses to C(12)AS were monitored on introduced substrates placed in the channels 28 days prior to dosing (mature communities) as well as th…	Mesocosm	Surfactants		39.1655	-84.2985
1996	Belanger et al.	A flow-through laboratory microcosm suitable for assessing effects of surfactants on natural periphyton	Environmental Toxicology And Water Quality	http://dx.doi.org/10.1002/(SICI)1098-2256(1996)11:1<65::AID-TOX9>3.0.CO;2-7	A flow-through laboratory microcosm using a proportional dilutor system was developed to assess effects of toxicants on algal periphyton communities. Periphyton was colonized on clay tile substrata in the field (Little Miami River, Ohio) and transferred to the laboratory for 28-day long-term exposures to copper and,two anionic surfactants, dodecyl (C-12) alkyl sulfate (AS), and C-14.5 alkyl ethox…	Microcosm	Surfactants		39.4374	-84.1033
1991	Delgiorgio et al.	Progressive changes in the structure and dynamics of the phytoplankton community along a pollution gradient in a lowland river - a multivariate approach	Hydrobiologia	http://dx.doi.org/10.1007/BF00008464	The phytoplankton of the River Lujan (Buenos Aires, Argentina) was studied for a period of 18 months, together with physical and chemical variables, in relation to a pollution gradient. 167 taxa were recorded within a seasonal succession characterized by dominance of diatoms with a brief summer green algae facies. A combination of several biotic indices and multivariate analysis was employed to a…	Field - observational	Urban wastewater, sewage	Agricultural and industrial wastewater	-34.6065	-58.4361
