# Supplementary material for: Functional measures as potential indicators of down‐the‐drain chemical stress in freshwater ecological risk assessment
Source: Integr Environ Assess Manag. 2022 Jan 18;18(5):1135–47. doi: 10.1002/ieam.4568 (PMC9543243; doi:10.1002/ieam.4568)
Supplement: Supplementary file 4 — A spreadsheet showing all functional measures from the selected literature and how these were categorized and summarized. [file IEAM-18-1135-s001.xlsx]

## Sheet: All functional & structural mea
Year	Author	Title	Publication	URL	Abstract	Study system	Down the drain chemical stressor or source of general down the drain pollution	Other stressors (apart from down the drain)	Measure	More detail or additional metric information	Indicating function or structure	Functional measure category
2020	Burdon, FJ; Bai, YH; Reyes, M; Tamminen, M; Staudacher, P; Mangold, S; Singer, H; Rasanen, K; Joss, A; Tiegs, SD; Jokela, J; Eggen, RIL; Stamm, C	Stream microbial communities and ecosystem functioning show complex responses to multiple stressors in wastewater	GLOBAL CHANGE BIOLOGY	http://dx.doi.org/10.1111/gcb.15302	Multiple anthropogenic drivers are changing ecosystems globally, with a disproportionate and intensifying impact on freshwater habitats. A major impact of urbanization are inputs from wastewater treatment plants (WWTPs). Initially designed to reduce eutrophication and improve water quality, WWTPs increasingly release a multitude of micropollutants (MPs; i.e., synthetic chemicals) and microbes (in…	field observation	wastewater treatment plant effluent		Community Respiration Activation Energy	Estimated from rates	Functional	rate
2020	Burdon, FJ; Bai, YH; Reyes, M; Tamminen, M; Staudacher, P; Mangold, S; Singer, H; Rasanen, K; Joss, A; Tiegs, SD; Jokela, J; Eggen, RIL; Stamm, C	Stream microbial communities and ecosystem functioning show complex responses to multiple stressors in wastewater	GLOBAL CHANGE BIOLOGY	http://dx.doi.org/10.1111/gcb.15302	Multiple anthropogenic drivers are changing ecosystems globally, with a disproportionate and intensifying impact on freshwater habitats. A major impact of urbanization are inputs from wastewater treatment plants (WWTPs). Initially designed to reduce eutrophication and improve water quality, WWTPs increasingly release a multitude of micropollutants (MPs; i.e., synthetic chemicals) and microbes (in…	field observation	wastewater treatment plant effluent		Decomposition Activation Energy	Estimated from rates	Functional	rate
2020	Burdon, FJ; Bai, YH; Reyes, M; Tamminen, M; Staudacher, P; Mangold, S; Singer, H; Rasanen, K; Joss, A; Tiegs, SD; Jokela, J; Eggen, RIL; Stamm, C	Stream microbial communities and ecosystem functioning show complex responses to multiple stressors in wastewater	GLOBAL CHANGE BIOLOGY	http://dx.doi.org/10.1111/gcb.15302	Multiple anthropogenic drivers are changing ecosystems globally, with a disproportionate and intensifying impact on freshwater habitats. A major impact of urbanization are inputs from wastewater treatment plants (WWTPs). Initially designed to reduce eutrophication and improve water quality, WWTPs increasingly release a multitude of micropollutants (MPs; i.e., synthetic chemicals) and microbes (in…	field observation	wastewater treatment plant effluent		Decomposition Rate	Tensile strength loss of cotton strip	Functional	rate
2020	Burdon, FJ; Bai, YH; Reyes, M; Tamminen, M; Staudacher, P; Mangold, S; Singer, H; Rasanen, K; Joss, A; Tiegs, SD; Jokela, J; Eggen, RIL; Stamm, C	Stream microbial communities and ecosystem functioning show complex responses to multiple stressors in wastewater	GLOBAL CHANGE BIOLOGY	http://dx.doi.org/10.1111/gcb.15302	Multiple anthropogenic drivers are changing ecosystems globally, with a disproportionate and intensifying impact on freshwater habitats. A major impact of urbanization are inputs from wastewater treatment plants (WWTPs). Initially designed to reduce eutrophication and improve water quality, WWTPs increasingly release a multitude of micropollutants (MPs; i.e., synthetic chemicals) and microbes (in…	field observation	wastewater treatment plant effluent		Microbial Diversity		Structural
2020	Burdon, FJ; Bai, YH; Reyes, M; Tamminen, M; Staudacher, P; Mangold, S; Singer, H; Rasanen, K; Joss, A; Tiegs, SD; Jokela, J; Eggen, RIL; Stamm, C	Stream microbial communities and ecosystem functioning show complex responses to multiple stressors in wastewater	GLOBAL CHANGE BIOLOGY	http://dx.doi.org/10.1111/gcb.15302	Multiple anthropogenic drivers are changing ecosystems globally, with a disproportionate and intensifying impact on freshwater habitats. A major impact of urbanization are inputs from wastewater treatment plants (WWTPs). Initially designed to reduce eutrophication and improve water quality, WWTPs increasingly release a multitude of micropollutants (MPs; i.e., synthetic chemicals) and microbes (in…	field observation	wastewater treatment plant effluent		Respiration Rate	Dissolved oxygen concentration used to calculate oxygen consumption and then derived CO2 production of microbes on cotton strips	Functional	rate
2020	Chaves, MD; Barbosa, SC; Malinowski, MD; Volpato, D; Castro, IB; Franco, TCRD; Primel, EG	Pharmaceuticals and personal care products in a Brazilian wetland of international importance: Occurrence and environmental risk assessment	SCIENCE OF THE TOTAL ENVIRONMENT	http://dx.doi.org/10.1016/j.scitotenv.2020.139374	Despite the fact that the occurrence of emerging contaminants in the environment has become frequent in recent decades, the seasonal dynamics of contaminants in different environmental compartments are little studied in protected areas influenced by effluent discharges. In this study, the seasonal and spatial occurrence of 33 pharmaceuticals and personal care products (PPCPs) was investigated in …	field observation	pharmaceuticals and personal care products		Total Organic Carbon		Functional	state
2020	Chen, XC; Chen, XF; Zhao, YH; Zhou, H; Xiong, X; Wu, CX	Effects of microplastic biofilms on nutrient cycling in simulated freshwater systems	SCIENCE OF THE TOTAL ENVIRONMENT	http://dx.doi.org/10.1016/j.scitotenv.2020.137276	Microplastic surfaces could be colonized by microorganisms and form biofilms in aquatic ecosystem, which can participate in the nitrogen (N) and phosphorus (P) cycles. In this work, polypropylene squares were deployed in a pond for 30 clays for microplastic biofilms colonization and then were transported to indoor microcosms at an environmental relevant level to study their effects on N and P cyc…	microcosm	microplastics		Alkaline Phosphatase Activity		Functional	rate
2020	Chen, XC; Chen, XF; Zhao, YH; Zhou, H; Xiong, X; Wu, CX	Effects of microplastic biofilms on nutrient cycling in simulated freshwater systems	SCIENCE OF THE TOTAL ENVIRONMENT	http://dx.doi.org/10.1016/j.scitotenv.2020.137276	Microplastic surfaces could be colonized by microorganisms and form biofilms in aquatic ecosystem, which can participate in the nitrogen (N) and phosphorus (P) cycles. In this work, polypropylene squares were deployed in a pond for 30 clays for microplastic biofilms colonization and then were transported to indoor microcosms at an environmental relevant level to study their effects on N and P cyc…	microcosm	microplastics		Chemical Oxygen Demand		structural
2020	Chen, XC; Chen, XF; Zhao, YH; Zhou, H; Xiong, X; Wu, CX	Effects of microplastic biofilms on nutrient cycling in simulated freshwater systems	SCIENCE OF THE TOTAL ENVIRONMENT	http://dx.doi.org/10.1016/j.scitotenv.2020.137276	Microplastic surfaces could be colonized by microorganisms and form biofilms in aquatic ecosystem, which can participate in the nitrogen (N) and phosphorus (P) cycles. In this work, polypropylene squares were deployed in a pond for 30 clays for microplastic biofilms colonization and then were transported to indoor microcosms at an environmental relevant level to study their effects on N and P cyc…	microcosm	microplastics		Denitrification Potential Rate of Biofilm		Functional	rate
2020	Chen, XC; Chen, XF; Zhao, YH; Zhou, H; Xiong, X; Wu, CX	Effects of microplastic biofilms on nutrient cycling in simulated freshwater systems	SCIENCE OF THE TOTAL ENVIRONMENT	http://dx.doi.org/10.1016/j.scitotenv.2020.137276	Microplastic surfaces could be colonized by microorganisms and form biofilms in aquatic ecosystem, which can participate in the nitrogen (N) and phosphorus (P) cycles. In this work, polypropylene squares were deployed in a pond for 30 clays for microplastic biofilms colonization and then were transported to indoor microcosms at an environmental relevant level to study their effects on N and P cyc…	microcosm	microplastics		Dissolved Oxygen		structural
2020	Chen, XC; Chen, XF; Zhao, YH; Zhou, H; Xiong, X; Wu, CX	Effects of microplastic biofilms on nutrient cycling in simulated freshwater systems	SCIENCE OF THE TOTAL ENVIRONMENT	http://dx.doi.org/10.1016/j.scitotenv.2020.137276	Microplastic surfaces could be colonized by microorganisms and form biofilms in aquatic ecosystem, which can participate in the nitrogen (N) and phosphorus (P) cycles. In this work, polypropylene squares were deployed in a pond for 30 clays for microplastic biofilms colonization and then were transported to indoor microcosms at an environmental relevant level to study their effects on N and P cyc…	microcosm	microplastics		Total N		Functional	state
2020	Chen, XC; Chen, XF; Zhao, YH; Zhou, H; Xiong, X; Wu, CX	Effects of microplastic biofilms on nutrient cycling in simulated freshwater systems	SCIENCE OF THE TOTAL ENVIRONMENT	http://dx.doi.org/10.1016/j.scitotenv.2020.137276	Microplastic surfaces could be colonized by microorganisms and form biofilms in aquatic ecosystem, which can participate in the nitrogen (N) and phosphorus (P) cycles. In this work, polypropylene squares were deployed in a pond for 30 clays for microplastic biofilms colonization and then were transported to indoor microcosms at an environmental relevant level to study their effects on N and P cyc…	microcosm	microplastics		Total Organic Carbon		Functional	state
2020	Chen, XC; Chen, XF; Zhao, YH; Zhou, H; Xiong, X; Wu, CX	Effects of microplastic biofilms on nutrient cycling in simulated freshwater systems	SCIENCE OF THE TOTAL ENVIRONMENT	http://dx.doi.org/10.1016/j.scitotenv.2020.137276	Microplastic surfaces could be colonized by microorganisms and form biofilms in aquatic ecosystem, which can participate in the nitrogen (N) and phosphorus (P) cycles. In this work, polypropylene squares were deployed in a pond for 30 clays for microplastic biofilms colonization and then were transported to indoor microcosms at an environmental relevant level to study their effects on N and P cyc…	microcosm	microplastics		Total P		Functional	state
2020	da Silva, ALL; Lemes, WP; Andriotti, J; Petrucio, MM; Feio, MJ	Recent land-use changes affect stream ecosystem processes in a subtropical island in Brazil	AUSTRAL ECOLOGY	http://dx.doi.org/10.1111/aec.12879	Land-use changes such as conversion of natural forest to rural and urban areas have been considered as main drivers of ecosystem functions decline, and a large variety of indicators has been used to investigate these effects. Here, we used a replicated litter-bag experiment to investigate the effects of land-use changes on the leaf-litter breakdown process and leaf-associated invertebrates along …	field experimental	urbanisation	agricultural pollutants	Dissolved Oxygen		structural
2020	da Silva, ALL; Lemes, WP; Andriotti, J; Petrucio, MM; Feio, MJ	Recent land-use changes affect stream ecosystem processes in a subtropical island in Brazil	AUSTRAL ECOLOGY	http://dx.doi.org/10.1111/aec.12879	Land-use changes such as conversion of natural forest to rural and urban areas have been considered as main drivers of ecosystem functions decline, and a large variety of indicators has been used to investigate these effects. Here, we used a replicated litter-bag experiment to investigate the effects of land-use changes on the leaf-litter breakdown process and leaf-associated invertebrates along …	field experimental	urbanisation	agricultural pollutants	Invertebrate Functional Feeding Group Abundance		Functional	Functional traits - status or composition
2020	da Silva, ALL; Lemes, WP; Andriotti, J; Petrucio, MM; Feio, MJ	Recent land-use changes affect stream ecosystem processes in a subtropical island in Brazil	AUSTRAL ECOLOGY	http://dx.doi.org/10.1111/aec.12879	Land-use changes such as conversion of natural forest to rural and urban areas have been considered as main drivers of ecosystem functions decline, and a large variety of indicators has been used to investigate these effects. Here, we used a replicated litter-bag experiment to investigate the effects of land-use changes on the leaf-litter breakdown process and leaf-associated invertebrates along …	field experimental	urbanisation	agricultural pollutants	Leaf Litter Decompostion	weighing ash free dry leaf mass	Functional	rate
2020	da Silva, ALL; Lemes, WP; Andriotti, J; Petrucio, MM; Feio, MJ	Recent land-use changes affect stream ecosystem processes in a subtropical island in Brazil	AUSTRAL ECOLOGY	http://dx.doi.org/10.1111/aec.12879	Land-use changes such as conversion of natural forest to rural and urban areas have been considered as main drivers of ecosystem functions decline, and a large variety of indicators has been used to investigate these effects. Here, we used a replicated litter-bag experiment to investigate the effects of land-use changes on the leaf-litter breakdown process and leaf-associated invertebrates along …	field experimental	urbanisation	agricultural pollutants	Total N		Functional	state
2020	da Silva, ALL; Lemes, WP; Andriotti, J; Petrucio, MM; Feio, MJ	Recent land-use changes affect stream ecosystem processes in a subtropical island in Brazil	AUSTRAL ECOLOGY	http://dx.doi.org/10.1111/aec.12879	Land-use changes such as conversion of natural forest to rural and urban areas have been considered as main drivers of ecosystem functions decline, and a large variety of indicators has been used to investigate these effects. Here, we used a replicated litter-bag experiment to investigate the effects of land-use changes on the leaf-litter breakdown process and leaf-associated invertebrates along …	field experimental	urbanisation	agricultural pollutants	Total P		Functional	state
2020	De Castro-Catala, N; Doledec, S; Kalogianni, E; Skoulikidis, NT; Paunovic, M; Vasiljevic, B; Sabater, S; Tornes, E; Munoz, I	Unravelling the effects of multiple stressors on diatom and macroinvertebrate communities in European river basins using structural and functional approaches	SCIENCE OF THE TOTAL ENVIRONMENT	http://dx.doi.org/10.1016/j.scitotenv.2020.140543	Rivers suffer from more severe decreases in species diversity compared to other aquatic and terrestrial ecosystems due to a variety of pressures related to human activities. Species provide different roles in the functioning of the ecosystem, and their loss may reduce the capacity of the ecosystems to respond to multiple stressors. The effects on diversity will differ based on the type, combinati…	field observation	Urban wastewater, including pharmaceuticals and nutrients	Agricultural and industrial pollutants and hydrological	Benthic Diatom Diversity	trait composition	Functional
2020	De Castro-Catala, N; Doledec, S; Kalogianni, E; Skoulikidis, NT; Paunovic, M; Vasiljevic, B; Sabater, S; Tornes, E; Munoz, I	Unravelling the effects of multiple stressors on diatom and macroinvertebrate communities in European river basins using structural and functional approaches	SCIENCE OF THE TOTAL ENVIRONMENT	http://dx.doi.org/10.1016/j.scitotenv.2020.140543	Rivers suffer from more severe decreases in species diversity compared to other aquatic and terrestrial ecosystems due to a variety of pressures related to human activities. Species provide different roles in the functioning of the ecosystem, and their loss may reduce the capacity of the ecosystems to respond to multiple stressors. The effects on diversity will differ based on the type, combinati…	field observation	Urban wastewater, including pharmaceuticals and nutrients	Agricultural and industrial pollutants and hydrological	Macroinvertebrate Diversity		Structural
2020	Donoso, JM; Rios-Touma, B	Microplastics in tropical Andean rivers: A perspective from a highly populated Ecuadorian basin without wastewater treatment	HELIYON	http://dx.doi.org/10.1016/j.heliyon.2020.e04302	In recent years, the problem of microplastic pollution has begun to receive more attention. Currently, it is known that these particles, less than 5 mm in diameter, can lead to problems for both ecosystems and human health due to the toxicity of their components. In spite of this, research on this topic has focused mainly on the oceans, leaving aside rivers, which are the main source of these pol…	field observational	microplastics	agricultural pollutants	Biological Oxygen Demand		Functional	rate
2020	Donoso, JM; Rios-Touma, B	Microplastics in tropical Andean rivers: A perspective from a highly populated Ecuadorian basin without wastewater treatment	HELIYON	http://dx.doi.org/10.1016/j.heliyon.2020.e04302	In recent years, the problem of microplastic pollution has begun to receive more attention. Currently, it is known that these particles, less than 5 mm in diameter, can lead to problems for both ecosystems and human health due to the toxicity of their components. In spite of this, research on this topic has focused mainly on the oceans, leaving aside rivers, which are the main source of these pol…	field observational	microplastics	agricultural pollutants	Chemical Oxygen Demand		structural	rate
2020	Donoso, JM; Rios-Touma, B	Microplastics in tropical Andean rivers: A perspective from a highly populated Ecuadorian basin without wastewater treatment	HELIYON	http://dx.doi.org/10.1016/j.heliyon.2020.e04302	In recent years, the problem of microplastic pollution has begun to receive more attention. Currently, it is known that these particles, less than 5 mm in diameter, can lead to problems for both ecosystems and human health due to the toxicity of their components. In spite of this, research on this topic has focused mainly on the oceans, leaving aside rivers, which are the main source of these pol…	field observational	microplastics	agricultural pollutants	Dissolved Oxygen		structural
2020	Donoso, JM; Rios-Touma, B	Microplastics in tropical Andean rivers: A perspective from a highly populated Ecuadorian basin without wastewater treatment	HELIYON	http://dx.doi.org/10.1016/j.heliyon.2020.e04302	In recent years, the problem of microplastic pollution has begun to receive more attention. Currently, it is known that these particles, less than 5 mm in diameter, can lead to problems for both ecosystems and human health due to the toxicity of their components. In spite of this, research on this topic has focused mainly on the oceans, leaving aside rivers, which are the main source of these pol…	field observational	microplastics	agricultural pollutants	Riparian Vegetation Quality		structural
2020	Dwivedi, S; Chauhan, PS; Mishra, S; Kumar, A; Singh, PK; Kamthan, M; Chauhan, R; Awasthi, S; Yadav, S; Mishra, A; Mallick, S; Ojha, SK; Tewari, SK; Tripathi, RD; Nautiyal, CS	Self-cleansing properties of Ganga during mass ritualistic bathing on Maha-Kumbh	ENVIRONMENTAL MONITORING AND ASSESSMENT	http://dx.doi.org/10.1007/s10661-020-8152-2	The deterioration of water quality of river Ganga is a huge concern for Govt. of India. Apart from various pollution sources, the religious and ritualistic activities also have a good share in deteriorating Ganga water quality. Thus, the aim of the present study was to evaluate the changes in physico-chemical properties, microbial diversity and role of bacteriophages in controlling bacterial popu…	field observational	human bathing		Biological Oxygen Demand	analysed using Ion Specific Meters on a multiparameter photometer	Functional	rate
2020	Dwivedi, S; Chauhan, PS; Mishra, S; Kumar, A; Singh, PK; Kamthan, M; Chauhan, R; Awasthi, S; Yadav, S; Mishra, A; Mallick, S; Ojha, SK; Tewari, SK; Tripathi, RD; Nautiyal, CS	Self-cleansing properties of Ganga during mass ritualistic bathing on Maha-Kumbh	ENVIRONMENTAL MONITORING AND ASSESSMENT	http://dx.doi.org/10.1007/s10661-020-8152-2	The deterioration of water quality of river Ganga is a huge concern for Govt. of India. Apart from various pollution sources, the religious and ritualistic activities also have a good share in deteriorating Ganga water quality. Thus, the aim of the present study was to evaluate the changes in physico-chemical properties, microbial diversity and role of bacteriophages in controlling bacterial popu…	field observational	human bathing		Chemical Oxygen Demand		Functional	rate
2020	Dwivedi, S; Chauhan, PS; Mishra, S; Kumar, A; Singh, PK; Kamthan, M; Chauhan, R; Awasthi, S; Yadav, S; Mishra, A; Mallick, S; Ojha, SK; Tewari, SK; Tripathi, RD; Nautiyal, CS	Self-cleansing properties of Ganga during mass ritualistic bathing on Maha-Kumbh	ENVIRONMENTAL MONITORING AND ASSESSMENT	http://dx.doi.org/10.1007/s10661-020-8152-2	The deterioration of water quality of river Ganga is a huge concern for Govt. of India. Apart from various pollution sources, the religious and ritualistic activities also have a good share in deteriorating Ganga water quality. Thus, the aim of the present study was to evaluate the changes in physico-chemical properties, microbial diversity and role of bacteriophages in controlling bacterial popu…	field observational	human bathing		Dissolved Oxygen		structural
2020	Dwivedi, S; Chauhan, PS; Mishra, S; Kumar, A; Singh, PK; Kamthan, M; Chauhan, R; Awasthi, S; Yadav, S; Mishra, A; Mallick, S; Ojha, SK; Tewari, SK; Tripathi, RD; Nautiyal, CS	Self-cleansing properties of Ganga during mass ritualistic bathing on Maha-Kumbh	ENVIRONMENTAL MONITORING AND ASSESSMENT	http://dx.doi.org/10.1007/s10661-020-8152-2	The deterioration of water quality of river Ganga is a huge concern for Govt. of India. Apart from various pollution sources, the religious and ritualistic activities also have a good share in deteriorating Ganga water quality. Thus, the aim of the present study was to evaluate the changes in physico-chemical properties, microbial diversity and role of bacteriophages in controlling bacterial popu…	field observational	human bathing		Microbial Community Composition		structural
2020	Dwivedi, S; Chauhan, PS; Mishra, S; Kumar, A; Singh, PK; Kamthan, M; Chauhan, R; Awasthi, S; Yadav, S; Mishra, A; Mallick, S; Ojha, SK; Tewari, SK; Tripathi, RD; Nautiyal, CS	Self-cleansing properties of Ganga during mass ritualistic bathing on Maha-Kumbh	ENVIRONMENTAL MONITORING AND ASSESSMENT	http://dx.doi.org/10.1007/s10661-020-8152-2	The deterioration of water quality of river Ganga is a huge concern for Govt. of India. Apart from various pollution sources, the religious and ritualistic activities also have a good share in deteriorating Ganga water quality. Thus, the aim of the present study was to evaluate the changes in physico-chemical properties, microbial diversity and role of bacteriophages in controlling bacterial popu…	field observational	human bathing		Microbial Diversity		Structural
2020	Fouzi, TA; Youness, M; Bouchra, L; Ali, B	Spatio-temporal typology of the physico-chemical parameters of a large North African river: the Moulouya and its main tributaries (Morocco)	AFRICAN JOURNAL OF AQUATIC SCIENCE	http://dx.doi.org/10.2989/16085914.2020.1727832	The physico-chemical parameters of surface water from the largest Maghrebian river flowing into the Mediterranean Sea, the Moulouya River, show a large variability in space and time, under the influence of natural and anthropogenic phenomena. This study was conducted between March and August 2014, and involved regular bimonthly monitoring of nine abiotic parameters in each of the 45 selected stat…	field observation	urban wastewater	industrial wastewater	Biological Oxygen Demand	Standard BOD5	Functional	rate
2020	Fouzi, TA; Youness, M; Bouchra, L; Ali, B	Spatio-temporal typology of the physico-chemical parameters of a large North African river: the Moulouya and its main tributaries (Morocco)	AFRICAN JOURNAL OF AQUATIC SCIENCE	http://dx.doi.org/10.2989/16085914.2020.1727832	The physico-chemical parameters of surface water from the largest Maghrebian river flowing into the Mediterranean Sea, the Moulouya River, show a large variability in space and time, under the influence of natural and anthropogenic phenomena. This study was conducted between March and August 2014, and involved regular bimonthly monitoring of nine abiotic parameters in each of the 45 selected stat…	field observation	urban wastewater	industrial wastewater	Nitrates	measures of pollutants rather than functional indicators	structural
2020	Fouzi, TA; Youness, M; Bouchra, L; Ali, B	Spatio-temporal typology of the physico-chemical parameters of a large North African river: the Moulouya and its main tributaries (Morocco)	AFRICAN JOURNAL OF AQUATIC SCIENCE	http://dx.doi.org/10.2989/16085914.2020.1727832	The physico-chemical parameters of surface water from the largest Maghrebian river flowing into the Mediterranean Sea, the Moulouya River, show a large variability in space and time, under the influence of natural and anthropogenic phenomena. This study was conducted between March and August 2014, and involved regular bimonthly monitoring of nine abiotic parameters in each of the 45 selected stat…	field observation	urban wastewater	industrial wastewater	Orthophosphates	measures of pollutants rather than functional indicators	structural
2020	Gallagher, MT; Reisinger, AJ	Effects of ciprofloxacin on metabolic activity and algal biomass of urban stream biofilms	SCIENCE OF THE TOTAL ENVIRONMENT	http://dx.doi.org/10.1016/j.scitotenv.2019.135728	Pharmaceuticals and personal care products (PPCPs), such as the commonly prescribed antibiotic ciprofloxacin, are present and persistent in freshwaters, yet their effects on aquatic ecosystem functions at environmentally-relevant concentrations are rarely explored. Stream biofilms provide multiple functions in stream ecosystems, but their functional response to PPCP contaminants such as ciproflox…	lab & field observational	ciprofloxacin and treated wastewater		Autotrophic Biomass		Functional	state
2020	Gallagher, MT; Reisinger, AJ	Effects of ciprofloxacin on metabolic activity and algal biomass of urban stream biofilms	SCIENCE OF THE TOTAL ENVIRONMENT	http://dx.doi.org/10.1016/j.scitotenv.2019.135728	Pharmaceuticals and personal care products (PPCPs), such as the commonly prescribed antibiotic ciprofloxacin, are present and persistent in freshwaters, yet their effects on aquatic ecosystem functions at environmentally-relevant concentrations are rarely explored. Stream biofilms provide multiple functions in stream ecosystems, but their functional response to PPCP contaminants such as ciproflox…	lab & field observational	ciprofloxacin and treated wastewater		Biofilm Gross Primary Productivity		Functional	rate
2020	Gallagher, MT; Reisinger, AJ	Effects of ciprofloxacin on metabolic activity and algal biomass of urban stream biofilms	SCIENCE OF THE TOTAL ENVIRONMENT	http://dx.doi.org/10.1016/j.scitotenv.2019.135728	Pharmaceuticals and personal care products (PPCPs), such as the commonly prescribed antibiotic ciprofloxacin, are present and persistent in freshwaters, yet their effects on aquatic ecosystem functions at environmentally-relevant concentrations are rarely explored. Stream biofilms provide multiple functions in stream ecosystems, but their functional response to PPCP contaminants such as ciproflox…	lab & field observational	ciprofloxacin and treated wastewater		Biofilm Respiration		Functional	rate
2020	Gallagher, MT; Reisinger, AJ	Effects of ciprofloxacin on metabolic activity and algal biomass of urban stream biofilms	SCIENCE OF THE TOTAL ENVIRONMENT	http://dx.doi.org/10.1016/j.scitotenv.2019.135728	Pharmaceuticals and personal care products (PPCPs), such as the commonly prescribed antibiotic ciprofloxacin, are present and persistent in freshwaters, yet their effects on aquatic ecosystem functions at environmentally-relevant concentrations are rarely explored. Stream biofilms provide multiple functions in stream ecosystems, but their functional response to PPCP contaminants such as ciproflox…	lab & field observational	ciprofloxacin and treated wastewater		Chlorophyll-a Conc		Functional	state
2020	Gallagher, MT; Reisinger, AJ	Effects of ciprofloxacin on metabolic activity and algal biomass of urban stream biofilms	SCIENCE OF THE TOTAL ENVIRONMENT	http://dx.doi.org/10.1016/j.scitotenv.2019.135728	Pharmaceuticals and personal care products (PPCPs), such as the commonly prescribed antibiotic ciprofloxacin, are present and persistent in freshwaters, yet their effects on aquatic ecosystem functions at environmentally-relevant concentrations are rarely explored. Stream biofilms provide multiple functions in stream ecosystems, but their functional response to PPCP contaminants such as ciproflox…	lab & field observational	ciprofloxacin and treated wastewater		Dissolved Oxygen		Structural
2020	Kidd, KA; Graves, SD; McKee, GI; Dyszy, K; Podemski, CL	Effects of Whole-Lake Additions of Ethynylestradiol on Leech Populations	ENVIRONMENTAL TOXICOLOGY AND CHEMISTRY	http://dx.doi.org/10.1002/etc.4789	Leeches are widespread, found in many freshwater habitats, and have diverse dietary habits. Despite their close phylogenetic relationships to Mollusca, a phylum with species affected by exogenous estrogens, it is unclear whether Hirudinea may also be impacted. A whole-lake experiment was done at the Experimental Lakes Area in Ontario, Canada, to assess whether 17 alpha-ethynylestradiol (EE2) affe…	field experimental	ethynylestradiol		Leech Community Composition		Structural
2020	Kidd, KA; Graves, SD; McKee, GI; Dyszy, K; Podemski, CL	Effects of Whole-Lake Additions of Ethynylestradiol on Leech Populations	ENVIRONMENTAL TOXICOLOGY AND CHEMISTRY	http://dx.doi.org/10.1002/etc.4789	Leeches are widespread, found in many freshwater habitats, and have diverse dietary habits. Despite their close phylogenetic relationships to Mollusca, a phylum with species affected by exogenous estrogens, it is unclear whether Hirudinea may also be impacted. A whole-lake experiment was done at the Experimental Lakes Area in Ontario, Canada, to assess whether 17 alpha-ethynylestradiol (EE2) affe…	field experimental	ethynylestradiol		Leech Growth Rate		Functional	rate
2020	Kim, JY; Nishihiro, J	Responses of lakemacrophyte species and functional traits to climate and land use changes	SCIENCE OF THE TOTAL ENVIRONMENT	http://dx.doi.org/10.1016/j.scitotenv.2020.139628	Aquatic plants are essential components in the regulation of microhabitat complexity and physico-chemical parameters in lake ecosystems. Increased eutrophication, land use change, modification of hydrological regimes, and expansion of invasive species are expected to impact aquatic plant community composition; however, historical pathways and response patterns are not well understood at the natio…	field observation	urban land use	agriculture	Plant Functional Trait Categories	functional traits (1) growth form (submerged, floating leaved, or free floating); (2) life history (annual or perennial); (3) organ type (stem, rosette, or leaf); (4) pollination method (anemophily, epihydrophily, hypohydrophily, or zoophily); (5) reproductive morphology (monoecy, dioecy, or hermaphroditism); (6) vegetative propagule type (rhizomes, tubers, or turions); (7) plant size (small (<60…	Functional
2020	Lencioni, V; Bellamoli, F; Paoli, F	Multi-level effects of emerging contaminants on macroinvertebrates in Alpine streams: From DNA to the ecosystem	ECOLOGICAL INDICATORS	http://dx.doi.org/10.1016/j.ecolind.2020.106660	The aim of this study was to highlight the effects of water treatment plant (WTP) effluents on the macro -invertebrates of the Noce River (Italian Alps), from its headwaters (at TP_Up at 1792 m a.s.l. and TP_Dw at 1790 m a.s.l., which were 70 m upstream and 50 m downstream of the Tonal Pass WTP, respectively) to lowland reaches (at ML at 221 m a.s.l., 13 km downstream of one WTP and two reservoir…	field observation	wastewater treatment plant effluent		Chlorophyll-a Conc		Functional
2020	Lencioni, V; Bellamoli, F; Paoli, F	Multi-level effects of emerging contaminants on macroinvertebrates in Alpine streams: From DNA to the ecosystem	ECOLOGICAL INDICATORS	http://dx.doi.org/10.1016/j.ecolind.2020.106660	The aim of this study was to highlight the effects of water treatment plant (WTP) effluents on the macro -invertebrates of the Noce River (Italian Alps), from its headwaters (at TP_Up at 1792 m a.s.l. and TP_Dw at 1790 m a.s.l., which were 70 m upstream and 50 m downstream of the Tonal Pass WTP, respectively) to lowland reaches (at ML at 221 m a.s.l., 13 km downstream of one WTP and two reservoir…	field observation	wastewater treatment plant effluent		Dissolved Oxygen		structural
2020	Lencioni, V; Bellamoli, F; Paoli, F	Multi-level effects of emerging contaminants on macroinvertebrates in Alpine streams: From DNA to the ecosystem	ECOLOGICAL INDICATORS	http://dx.doi.org/10.1016/j.ecolind.2020.106660	The aim of this study was to highlight the effects of water treatment plant (WTP) effluents on the macro -invertebrates of the Noce River (Italian Alps), from its headwaters (at TP_Up at 1792 m a.s.l. and TP_Dw at 1790 m a.s.l., which were 70 m upstream and 50 m downstream of the Tonal Pass WTP, respectively) to lowland reaches (at ML at 221 m a.s.l., 13 km downstream of one WTP and two reservoir…	field observation	wastewater treatment plant effluent		Genotoxicity		structural
2020	Lencioni, V; Bellamoli, F; Paoli, F	Multi-level effects of emerging contaminants on macroinvertebrates in Alpine streams: From DNA to the ecosystem	ECOLOGICAL INDICATORS	http://dx.doi.org/10.1016/j.ecolind.2020.106660	The aim of this study was to highlight the effects of water treatment plant (WTP) effluents on the macro -invertebrates of the Noce River (Italian Alps), from its headwaters (at TP_Up at 1792 m a.s.l. and TP_Dw at 1790 m a.s.l., which were 70 m upstream and 50 m downstream of the Tonal Pass WTP, respectively) to lowland reaches (at ML at 221 m a.s.l., 13 km downstream of one WTP and two reservoir…	field observation	wastewater treatment plant effluent		Macroinverteberate Community Compostion		structural
2020	Lencioni, V; Bellamoli, F; Paoli, F	Multi-level effects of emerging contaminants on macroinvertebrates in Alpine streams: From DNA to the ecosystem	ECOLOGICAL INDICATORS	http://dx.doi.org/10.1016/j.ecolind.2020.106660	The aim of this study was to highlight the effects of water treatment plant (WTP) effluents on the macro -invertebrates of the Noce River (Italian Alps), from its headwaters (at TP_Up at 1792 m a.s.l. and TP_Dw at 1790 m a.s.l., which were 70 m upstream and 50 m downstream of the Tonal Pass WTP, respectively) to lowland reaches (at ML at 221 m a.s.l., 13 km downstream of one WTP and two reservoir…	field observation	wastewater treatment plant effluent		Total N		Functional
2020	Lencioni, V; Bellamoli, F; Paoli, F	Multi-level effects of emerging contaminants on macroinvertebrates in Alpine streams: From DNA to the ecosystem	ECOLOGICAL INDICATORS	http://dx.doi.org/10.1016/j.ecolind.2020.106660	The aim of this study was to highlight the effects of water treatment plant (WTP) effluents on the macro -invertebrates of the Noce River (Italian Alps), from its headwaters (at TP_Up at 1792 m a.s.l. and TP_Dw at 1790 m a.s.l., which were 70 m upstream and 50 m downstream of the Tonal Pass WTP, respectively) to lowland reaches (at ML at 221 m a.s.l., 13 km downstream of one WTP and two reservoir…	field observation	wastewater treatment plant effluent		Total P		Functional	state
2020	Lim, D; Lee, Y	Assessment of the ecological health of Geumchon stream using fish, benthic macroinvertebrate, and periphyton	TOXICOLOGY AND ENVIRONMENTAL HEALTH SCIENCES	http://dx.doi.org/10.1007/s13530-020-00064-4	Objective An urban stream is currently being reconstructed as an ecological stream in Paju City, Korea. The diversity of fish, benthic macroinvertebrates, and periphyton in Geumchon stream was investigated, and the condition of the ecological health was assessed using the physicochemical condition of the water system. The goal is to use the data from this investigation to contribute to the establ…	field observation	urbanisation		Biological Oxygen Demand		Functional	rate
2020	Lim, D; Lee, Y	Assessment of the ecological health of Geumchon stream using fish, benthic macroinvertebrate, and periphyton	TOXICOLOGY AND ENVIRONMENTAL HEALTH SCIENCES	http://dx.doi.org/10.1007/s13530-020-00064-4	Objective An urban stream is currently being reconstructed as an ecological stream in Paju City, Korea. The diversity of fish, benthic macroinvertebrates, and periphyton in Geumchon stream was investigated, and the condition of the ecological health was assessed using the physicochemical condition of the water system. The goal is to use the data from this investigation to contribute to the establ…	field observation	urbanisation		Dissolved Oxygen		structural
2020	Lim, D; Lee, Y	Assessment of the ecological health of Geumchon stream using fish, benthic macroinvertebrate, and periphyton	TOXICOLOGY AND ENVIRONMENTAL HEALTH SCIENCES	http://dx.doi.org/10.1007/s13530-020-00064-4	Objective An urban stream is currently being reconstructed as an ecological stream in Paju City, Korea. The diversity of fish, benthic macroinvertebrates, and periphyton in Geumchon stream was investigated, and the condition of the ecological health was assessed using the physicochemical condition of the water system. The goal is to use the data from this investigation to contribute to the establ…	field observation	urbanisation		Fish Community Composition		Structural
2020	Lim, D; Lee, Y	Assessment of the ecological health of Geumchon stream using fish, benthic macroinvertebrate, and periphyton	TOXICOLOGY AND ENVIRONMENTAL HEALTH SCIENCES	http://dx.doi.org/10.1007/s13530-020-00064-4	Objective An urban stream is currently being reconstructed as an ecological stream in Paju City, Korea. The diversity of fish, benthic macroinvertebrates, and periphyton in Geumchon stream was investigated, and the condition of the ecological health was assessed using the physicochemical condition of the water system. The goal is to use the data from this investigation to contribute to the establ…	field observation	urbanisation		Fish Species Richness		structural
2020	Lim, D; Lee, Y	Assessment of the ecological health of Geumchon stream using fish, benthic macroinvertebrate, and periphyton	TOXICOLOGY AND ENVIRONMENTAL HEALTH SCIENCES	http://dx.doi.org/10.1007/s13530-020-00064-4	Objective An urban stream is currently being reconstructed as an ecological stream in Paju City, Korea. The diversity of fish, benthic macroinvertebrates, and periphyton in Geumchon stream was investigated, and the condition of the ecological health was assessed using the physicochemical condition of the water system. The goal is to use the data from this investigation to contribute to the establ…	field observation	urbanisation		Macroinvertebrate Community Composition		Structural
2020	Lin, QY; Zhang, YX; Marrs, R; Sekar, R; Luo, X; Wu, NC	Evaluating ecosystem functioning following river restoration: the role of hydromorphology, bacteria, and macroinvertebrates	SCIENCE OF THE TOTAL ENVIRONMENT	http://dx.doi.org/10.1016/j.scitotenv.2020.140583	Ecological restoration of freshwater ecosystems is now being implemented to mitigate anthropogenic disruption. Most emphasis is placed on assessing physico-chemical and hydromorphological properties to monitor restoration progress. However, less is known about the structural integrity and ecosystem health of aquatic ecosystems. In particular, little is known about how ecosystem function changes f…	field observation	urban effluent		Bacterial Diversity		structural
2020	Lin, QY; Zhang, YX; Marrs, R; Sekar, R; Luo, X; Wu, NC	Evaluating ecosystem functioning following river restoration: the role of hydromorphology, bacteria, and macroinvertebrates	SCIENCE OF THE TOTAL ENVIRONMENT	http://dx.doi.org/10.1016/j.scitotenv.2020.140583	Ecological restoration of freshwater ecosystems is now being implemented to mitigate anthropogenic disruption. Most emphasis is placed on assessing physico-chemical and hydromorphological properties to monitor restoration progress. However, less is known about the structural integrity and ecosystem health of aquatic ecosystems. In particular, little is known about how ecosystem function changes f…	field observation	urban effluent		Dissolved Oxygen		Structural
2020	Lin, QY; Zhang, YX; Marrs, R; Sekar, R; Luo, X; Wu, NC	Evaluating ecosystem functioning following river restoration: the role of hydromorphology, bacteria, and macroinvertebrates	SCIENCE OF THE TOTAL ENVIRONMENT	http://dx.doi.org/10.1016/j.scitotenv.2020.140583	Ecological restoration of freshwater ecosystems is now being implemented to mitigate anthropogenic disruption. Most emphasis is placed on assessing physico-chemical and hydromorphological properties to monitor restoration progress. However, less is known about the structural integrity and ecosystem health of aquatic ecosystems. In particular, little is known about how ecosystem function changes f…	field observation	urban effluent		Functional Composition	invertebrate feeding functional groups shredder, collector-gatherer, predator, scraper, collector-filterer	Functional
2020	Lin, QY; Zhang, YX; Marrs, R; Sekar, R; Luo, X; Wu, NC	Evaluating ecosystem functioning following river restoration: the role of hydromorphology, bacteria, and macroinvertebrates	SCIENCE OF THE TOTAL ENVIRONMENT	http://dx.doi.org/10.1016/j.scitotenv.2020.140583	Ecological restoration of freshwater ecosystems is now being implemented to mitigate anthropogenic disruption. Most emphasis is placed on assessing physico-chemical and hydromorphological properties to monitor restoration progress. However, less is known about the structural integrity and ecosystem health of aquatic ecosystems. In particular, little is known about how ecosystem function changes f…	field observation	urban effluent		Leaf Litter Decompostion	weighing ash free dry leaf mass	Functional	rate
2020	Lin, QY; Zhang, YX; Marrs, R; Sekar, R; Luo, X; Wu, NC	Evaluating ecosystem functioning following river restoration: the role of hydromorphology, bacteria, and macroinvertebrates	SCIENCE OF THE TOTAL ENVIRONMENT	http://dx.doi.org/10.1016/j.scitotenv.2020.140583	Ecological restoration of freshwater ecosystems is now being implemented to mitigate anthropogenic disruption. Most emphasis is placed on assessing physico-chemical and hydromorphological properties to monitor restoration progress. However, less is known about the structural integrity and ecosystem health of aquatic ecosystems. In particular, little is known about how ecosystem function changes f…	field observation	urban effluent		Macroinvertebrate Abundance		Functional	State
2020	Lin, QY; Zhang, YX; Marrs, R; Sekar, R; Luo, X; Wu, NC	Evaluating ecosystem functioning following river restoration: the role of hydromorphology, bacteria, and macroinvertebrates	SCIENCE OF THE TOTAL ENVIRONMENT	http://dx.doi.org/10.1016/j.scitotenv.2020.140583	Ecological restoration of freshwater ecosystems is now being implemented to mitigate anthropogenic disruption. Most emphasis is placed on assessing physico-chemical and hydromorphological properties to monitor restoration progress. However, less is known about the structural integrity and ecosystem health of aquatic ecosystems. In particular, little is known about how ecosystem function changes f…	field observation	urban effluent		Macroinvertebrate Diversity		Structural
2020	Lin, QY; Zhang, YX; Marrs, R; Sekar, R; Luo, X; Wu, NC	Evaluating ecosystem functioning following river restoration: the role of hydromorphology, bacteria, and macroinvertebrates	SCIENCE OF THE TOTAL ENVIRONMENT	http://dx.doi.org/10.1016/j.scitotenv.2020.140583	Ecological restoration of freshwater ecosystems is now being implemented to mitigate anthropogenic disruption. Most emphasis is placed on assessing physico-chemical and hydromorphological properties to monitor restoration progress. However, less is known about the structural integrity and ecosystem health of aquatic ecosystems. In particular, little is known about how ecosystem function changes f…	field observation	urban effluent		Total N		Functional	state
2020	Lin, QY; Zhang, YX; Marrs, R; Sekar, R; Luo, X; Wu, NC	Evaluating ecosystem functioning following river restoration: the role of hydromorphology, bacteria, and macroinvertebrates	SCIENCE OF THE TOTAL ENVIRONMENT	http://dx.doi.org/10.1016/j.scitotenv.2020.140583	Ecological restoration of freshwater ecosystems is now being implemented to mitigate anthropogenic disruption. Most emphasis is placed on assessing physico-chemical and hydromorphological properties to monitor restoration progress. However, less is known about the structural integrity and ecosystem health of aquatic ecosystems. In particular, little is known about how ecosystem function changes f…	field observation	urban effluent		Total Organic Carbon		Functional	state
2020	Lin, QY; Zhang, YX; Marrs, R; Sekar, R; Luo, X; Wu, NC	Evaluating ecosystem functioning following river restoration: the role of hydromorphology, bacteria, and macroinvertebrates	SCIENCE OF THE TOTAL ENVIRONMENT	http://dx.doi.org/10.1016/j.scitotenv.2020.140583	Ecological restoration of freshwater ecosystems is now being implemented to mitigate anthropogenic disruption. Most emphasis is placed on assessing physico-chemical and hydromorphological properties to monitor restoration progress. However, less is known about the structural integrity and ecosystem health of aquatic ecosystems. In particular, little is known about how ecosystem function changes f…	field observation	urban effluent		Total P		Functional	state
2020	Liu, LF; Xu, ZX; Yang, F; Yin, XW; Wu, W; Li, JS	Comparison of Fish, Macroinvertebrates and Diatom Communities in Response to Environmental Variation in the Wei River Basin, China	WATER	http://dx.doi.org/10.3390/w12123422	Land use changes usually lead to the deterioration of freshwater ecosystems and reduced biodiversity. Aquatic organisms are considered valuable indicators for reflecting the conditions of freshwater ecosystems. Understanding the relationship between organisms and land use type, as well as physiochemical conditions, is beneficial for the management, monitoring and restoration of aquatic ecosystems…	field, observational	urban effluent		Epithilitic Diatom Abundance		Functional	state
2020	Liu, LF; Xu, ZX; Yang, F; Yin, XW; Wu, W; Li, JS	Comparison of Fish, Macroinvertebrates and Diatom Communities in Response to Environmental Variation in the Wei River Basin, China	WATER	http://dx.doi.org/10.3390/w12123422	Land use changes usually lead to the deterioration of freshwater ecosystems and reduced biodiversity. Aquatic organisms are considered valuable indicators for reflecting the conditions of freshwater ecosystems. Understanding the relationship between organisms and land use type, as well as physiochemical conditions, is beneficial for the management, monitoring and restoration of aquatic ecosystems…	field, observational	urban effluent		Epithilitic Diatom Diversity		Structural
2020	Liu, LF; Xu, ZX; Yang, F; Yin, XW; Wu, W; Li, JS	Comparison of Fish, Macroinvertebrates and Diatom Communities in Response to Environmental Variation in the Wei River Basin, China	WATER	http://dx.doi.org/10.3390/w12123422	Land use changes usually lead to the deterioration of freshwater ecosystems and reduced biodiversity. Aquatic organisms are considered valuable indicators for reflecting the conditions of freshwater ecosystems. Understanding the relationship between organisms and land use type, as well as physiochemical conditions, is beneficial for the management, monitoring and restoration of aquatic ecosystems…	field, observational	urban effluent		Epithilitic Diatom Richness		structural
2020	Liu, LF; Xu, ZX; Yang, F; Yin, XW; Wu, W; Li, JS	Comparison of Fish, Macroinvertebrates and Diatom Communities in Response to Environmental Variation in the Wei River Basin, China	WATER	http://dx.doi.org/10.3390/w12123422	Land use changes usually lead to the deterioration of freshwater ecosystems and reduced biodiversity. Aquatic organisms are considered valuable indicators for reflecting the conditions of freshwater ecosystems. Understanding the relationship between organisms and land use type, as well as physiochemical conditions, is beneficial for the management, monitoring and restoration of aquatic ecosystems…	field, observational	urban effluent		Fish Abundance		Functional	state
2020	Liu, LF; Xu, ZX; Yang, F; Yin, XW; Wu, W; Li, JS	Comparison of Fish, Macroinvertebrates and Diatom Communities in Response to Environmental Variation in the Wei River Basin, China	WATER	http://dx.doi.org/10.3390/w12123422	Land use changes usually lead to the deterioration of freshwater ecosystems and reduced biodiversity. Aquatic organisms are considered valuable indicators for reflecting the conditions of freshwater ecosystems. Understanding the relationship between organisms and land use type, as well as physiochemical conditions, is beneficial for the management, monitoring and restoration of aquatic ecosystems…	field, observational	urban effluent		Fish Diversity		structural
2020	Liu, LF; Xu, ZX; Yang, F; Yin, XW; Wu, W; Li, JS	Comparison of Fish, Macroinvertebrates and Diatom Communities in Response to Environmental Variation in the Wei River Basin, China	WATER	http://dx.doi.org/10.3390/w12123422	Land use changes usually lead to the deterioration of freshwater ecosystems and reduced biodiversity. Aquatic organisms are considered valuable indicators for reflecting the conditions of freshwater ecosystems. Understanding the relationship between organisms and land use type, as well as physiochemical conditions, is beneficial for the management, monitoring and restoration of aquatic ecosystems…	field, observational	urban effluent		Fish Richness		structural
2020	Liu, LF; Xu, ZX; Yang, F; Yin, XW; Wu, W; Li, JS	Comparison of Fish, Macroinvertebrates and Diatom Communities in Response to Environmental Variation in the Wei River Basin, China	WATER	http://dx.doi.org/10.3390/w12123422	Land use changes usually lead to the deterioration of freshwater ecosystems and reduced biodiversity. Aquatic organisms are considered valuable indicators for reflecting the conditions of freshwater ecosystems. Understanding the relationship between organisms and land use type, as well as physiochemical conditions, is beneficial for the management, monitoring and restoration of aquatic ecosystems…	field, observational	urban effluent		Macroinvertebrate Abundance		Functional	state
2020	Liu, LF; Xu, ZX; Yang, F; Yin, XW; Wu, W; Li, JS	Comparison of Fish, Macroinvertebrates and Diatom Communities in Response to Environmental Variation in the Wei River Basin, China	WATER	http://dx.doi.org/10.3390/w12123422	Land use changes usually lead to the deterioration of freshwater ecosystems and reduced biodiversity. Aquatic organisms are considered valuable indicators for reflecting the conditions of freshwater ecosystems. Understanding the relationship between organisms and land use type, as well as physiochemical conditions, is beneficial for the management, monitoring and restoration of aquatic ecosystems…	field, observational	urban effluent		Macroinvertebrate Diversity		Structural
2020	Liu, LF; Xu, ZX; Yang, F; Yin, XW; Wu, W; Li, JS	Comparison of Fish, Macroinvertebrates and Diatom Communities in Response to Environmental Variation in the Wei River Basin, China	WATER	http://dx.doi.org/10.3390/w12123422	Land use changes usually lead to the deterioration of freshwater ecosystems and reduced biodiversity. Aquatic organisms are considered valuable indicators for reflecting the conditions of freshwater ecosystems. Understanding the relationship between organisms and land use type, as well as physiochemical conditions, is beneficial for the management, monitoring and restoration of aquatic ecosystems…	field, observational	urban effluent		Macroinvertebrate Richness		Structural
2020	Medupin, C; Bannister, C; Schwartz, JM	Exploring the Interactions of Physical, Chemical and Biological Variables of an Urban River Using Network Analysis	WATER	http://dx.doi.org/10.3390/w12092578	Network analysis was used as a method to investigate the relationship between benthic macroinvertebrates in an urban river watershed and physicochemical variables. The measured physicochemical variables were the dissolved oxygen, temperature, nutrients, conductivity, pH, total organic matter, biochemical oxygen demand and river discharge. The metrics applied in the study were the degree of connec…	field observation	wastewater treatment plant effluent		Biological Oxygen Demand		Functional	rate
2020	Medupin, C; Bannister, C; Schwartz, JM	Exploring the Interactions of Physical, Chemical and Biological Variables of an Urban River Using Network Analysis	WATER	http://dx.doi.org/10.3390/w12092578	Network analysis was used as a method to investigate the relationship between benthic macroinvertebrates in an urban river watershed and physicochemical variables. The measured physicochemical variables were the dissolved oxygen, temperature, nutrients, conductivity, pH, total organic matter, biochemical oxygen demand and river discharge. The metrics applied in the study were the degree of connec…	field observation	wastewater treatment plant effluent		Dissolved Oxygen		structural
2020	Medupin, C; Bannister, C; Schwartz, JM	Exploring the Interactions of Physical, Chemical and Biological Variables of an Urban River Using Network Analysis	WATER	http://dx.doi.org/10.3390/w12092578	Network analysis was used as a method to investigate the relationship between benthic macroinvertebrates in an urban river watershed and physicochemical variables. The measured physicochemical variables were the dissolved oxygen, temperature, nutrients, conductivity, pH, total organic matter, biochemical oxygen demand and river discharge. The metrics applied in the study were the degree of connec…	field observation	wastewater treatment plant effluent		Functional Composition	Benthic macroinvertebrates FFGs collector-filterer (CF), collector-gatherer (CG), predator (Pr), shredder (Sh) and scraper (Sc).	Functional
2020	Musonge, PLS; Boets, P; Lock, K; Ambarita, MND; Forio, MAE; Goethals, PLM	Rwenzori Score (RS): A Benthic Macroinvertebrate Index for Biomonitoring Rivers and Streams in the Rwenzori Region, Uganda	SUSTAINABILITY	http://dx.doi.org/10.3390/su122410473	The Rwenzori region in Uganda, a global biodiversity hotspot, is currently undergoing exponential economic and population growth, which puts continuous stress on its freshwater ecosystems. In Sub-Saharan Africa, biomonitoring campaigns using region-specific biotic indices is limited, particularly in Uganda. In this research, we present the Rwenzori Score (RS), a new macroinvertebrate-based biotic…	field, observational	urban effluent	agriculture, mining	Biological Oxygen Demand	BOD5	Functional	rate
2020	Musonge, PLS; Boets, P; Lock, K; Ambarita, MND; Forio, MAE; Goethals, PLM	Rwenzori Score (RS): A Benthic Macroinvertebrate Index for Biomonitoring Rivers and Streams in the Rwenzori Region, Uganda	SUSTAINABILITY	http://dx.doi.org/10.3390/su122410473	The Rwenzori region in Uganda, a global biodiversity hotspot, is currently undergoing exponential economic and population growth, which puts continuous stress on its freshwater ecosystems. In Sub-Saharan Africa, biomonitoring campaigns using region-specific biotic indices is limited, particularly in Uganda. In this research, we present the Rwenzori Score (RS), a new macroinvertebrate-based biotic…	field, observational	urban effluent	agriculture, mining	Macroinverterbrate Asemblage Compostion		structural
2020	Musonge, PLS; Boets, P; Lock, K; Ambarita, MND; Forio, MAE; Goethals, PLM	Rwenzori Score (RS): A Benthic Macroinvertebrate Index for Biomonitoring Rivers and Streams in the Rwenzori Region, Uganda	SUSTAINABILITY	http://dx.doi.org/10.3390/su122410473	The Rwenzori region in Uganda, a global biodiversity hotspot, is currently undergoing exponential economic and population growth, which puts continuous stress on its freshwater ecosystems. In Sub-Saharan Africa, biomonitoring campaigns using region-specific biotic indices is limited, particularly in Uganda. In this research, we present the Rwenzori Score (RS), a new macroinvertebrate-based biotic…	field, observational	urban effluent	agriculture, mining	Total N		Functional	state
2020	Musonge, PLS; Boets, P; Lock, K; Ambarita, MND; Forio, MAE; Goethals, PLM	Rwenzori Score (RS): A Benthic Macroinvertebrate Index for Biomonitoring Rivers and Streams in the Rwenzori Region, Uganda	SUSTAINABILITY	http://dx.doi.org/10.3390/su122410473	The Rwenzori region in Uganda, a global biodiversity hotspot, is currently undergoing exponential economic and population growth, which puts continuous stress on its freshwater ecosystems. In Sub-Saharan Africa, biomonitoring campaigns using region-specific biotic indices is limited, particularly in Uganda. In this research, we present the Rwenzori Score (RS), a new macroinvertebrate-based biotic…	field, observational	urban effluent	agriculture, mining	Total P		Functional	state
2020	Mwedzi, T; Siziba, N; Odume, ON; Nyamazana, E; Mabika, I	Responses of macroinvertebrate community metrics to urban pollution in semi-arid catchments around the city of Bulawayo, Zimbabwe	WATER SA	http://dx.doi.org/10.17159/wsa/2020.v46.i4.9071	River health monitoring is becoming increasingly important because of the anthropogenic activities that continue to impact on water quality and biodiversity of aquatic systems. This study aimed at identifying and evaluating macroinvertebrate community-based metrics that best respond to degradation due to urban pollution in riverine systems of Bulawayo, Zimbabwe. Data (physicochemical variables an…	field observation	urban effluent		Biological Oxygen Demand	determined by oxidation of potassium dichromate following Jirka and Carter (1975).	Functional	rate
2020	Mwedzi, T; Siziba, N; Odume, ON; Nyamazana, E; Mabika, I	Responses of macroinvertebrate community metrics to urban pollution in semi-arid catchments around the city of Bulawayo, Zimbabwe	WATER SA	http://dx.doi.org/10.17159/wsa/2020.v46.i4.9071	River health monitoring is becoming increasingly important because of the anthropogenic activities that continue to impact on water quality and biodiversity of aquatic systems. This study aimed at identifying and evaluating macroinvertebrate community-based metrics that best respond to degradation due to urban pollution in riverine systems of Bulawayo, Zimbabwe. Data (physicochemical variables an…	field observation	urban effluent		Dissolved Oxygen		structural
2020	Mwedzi, T; Siziba, N; Odume, ON; Nyamazana, E; Mabika, I	Responses of macroinvertebrate community metrics to urban pollution in semi-arid catchments around the city of Bulawayo, Zimbabwe	WATER SA	http://dx.doi.org/10.17159/wsa/2020.v46.i4.9071	River health monitoring is becoming increasingly important because of the anthropogenic activities that continue to impact on water quality and biodiversity of aquatic systems. This study aimed at identifying and evaluating macroinvertebrate community-based metrics that best respond to degradation due to urban pollution in riverine systems of Bulawayo, Zimbabwe. Data (physicochemical variables an…	field observation	urban effluent		Macroinvertebrate Community Composition		Structural
2020	Mwedzi, T; Siziba, N; Odume, ON; Nyamazana, E; Mabika, I	Responses of macroinvertebrate community metrics to urban pollution in semi-arid catchments around the city of Bulawayo, Zimbabwe	WATER SA	http://dx.doi.org/10.17159/wsa/2020.v46.i4.9071	River health monitoring is becoming increasingly important because of the anthropogenic activities that continue to impact on water quality and biodiversity of aquatic systems. This study aimed at identifying and evaluating macroinvertebrate community-based metrics that best respond to degradation due to urban pollution in riverine systems of Bulawayo, Zimbabwe. Data (physicochemical variables an…	field observation	urban effluent		Total N		Functional	state
2020	Mwedzi, T; Siziba, N; Odume, ON; Nyamazana, E; Mabika, I	Responses of macroinvertebrate community metrics to urban pollution in semi-arid catchments around the city of Bulawayo, Zimbabwe	WATER SA	http://dx.doi.org/10.17159/wsa/2020.v46.i4.9071	River health monitoring is becoming increasingly important because of the anthropogenic activities that continue to impact on water quality and biodiversity of aquatic systems. This study aimed at identifying and evaluating macroinvertebrate community-based metrics that best respond to degradation due to urban pollution in riverine systems of Bulawayo, Zimbabwe. Data (physicochemical variables an…	field observation	urban effluent		Total P		Functional	state
2020	Nelieu, S; Lamy, I; Karolak, S; Delarue, G; Crouzet, O; Barraud, C; Bimbot, M; Allaoui, F; Hanot, C; Delorme, A; Levi, Y; Hulot, FD; Baudry, E	Impact of peri-urban landscape on the organic and mineral contamination of pond waters and related risk assessment	ENVIRONMENTAL SCIENCE AND POLLUTION RESEARCH	http://dx.doi.org/10.1007/s11356-020-10355-5	Ponds are important for their ecological value and for the ecosystem services they provide to human societies, but they are strongly affected by human activities. Peri-urban development, currently one of the most pervasive processes of land use change in Europe, exposes ponds to both urban and agricultural contaminants, causing a potential combination of adverse effects. This study, focused on 12…	field observation	urbanisation	agricultural pollutants	Chemical Oxygen Demand	Not used to measure respiration	structural	rate
2020	Nelieu, S; Lamy, I; Karolak, S; Delarue, G; Crouzet, O; Barraud, C; Bimbot, M; Allaoui, F; Hanot, C; Delorme, A; Levi, Y; Hulot, FD; Baudry, E	Impact of peri-urban landscape on the organic and mineral contamination of pond waters and related risk assessment	ENVIRONMENTAL SCIENCE AND POLLUTION RESEARCH	http://dx.doi.org/10.1007/s11356-020-10355-5	Ponds are important for their ecological value and for the ecosystem services they provide to human societies, but they are strongly affected by human activities. Peri-urban development, currently one of the most pervasive processes of land use change in Europe, exposes ponds to both urban and agricultural contaminants, causing a potential combination of adverse effects. This study, focused on 12…	field observation	urbanisation	agricultural pollutants	Dissolved Organic Carbon		Functional	state
2020	Nelieu, S; Lamy, I; Karolak, S; Delarue, G; Crouzet, O; Barraud, C; Bimbot, M; Allaoui, F; Hanot, C; Delorme, A; Levi, Y; Hulot, FD; Baudry, E	Impact of peri-urban landscape on the organic and mineral contamination of pond waters and related risk assessment	ENVIRONMENTAL SCIENCE AND POLLUTION RESEARCH	http://dx.doi.org/10.1007/s11356-020-10355-5	Ponds are important for their ecological value and for the ecosystem services they provide to human societies, but they are strongly affected by human activities. Peri-urban development, currently one of the most pervasive processes of land use change in Europe, exposes ponds to both urban and agricultural contaminants, causing a potential combination of adverse effects. This study, focused on 12…	field observation	urbanisation	agricultural pollutants	Dissolved Oxygen		structural	state
2020	Nelieu, S; Lamy, I; Karolak, S; Delarue, G; Crouzet, O; Barraud, C; Bimbot, M; Allaoui, F; Hanot, C; Delorme, A; Levi, Y; Hulot, FD; Baudry, E	Impact of peri-urban landscape on the organic and mineral contamination of pond waters and related risk assessment	ENVIRONMENTAL SCIENCE AND POLLUTION RESEARCH	http://dx.doi.org/10.1007/s11356-020-10355-5	Ponds are important for their ecological value and for the ecosystem services they provide to human societies, but they are strongly affected by human activities. Peri-urban development, currently one of the most pervasive processes of land use change in Europe, exposes ponds to both urban and agricultural contaminants, causing a potential combination of adverse effects. This study, focused on 12…	field observation	urbanisation	agricultural pollutants	Nitrates		Functional	state
2020	Nelieu, S; Lamy, I; Karolak, S; Delarue, G; Crouzet, O; Barraud, C; Bimbot, M; Allaoui, F; Hanot, C; Delorme, A; Levi, Y; Hulot, FD; Baudry, E	Impact of peri-urban landscape on the organic and mineral contamination of pond waters and related risk assessment	ENVIRONMENTAL SCIENCE AND POLLUTION RESEARCH	http://dx.doi.org/10.1007/s11356-020-10355-5	Ponds are important for their ecological value and for the ecosystem services they provide to human societies, but they are strongly affected by human activities. Peri-urban development, currently one of the most pervasive processes of land use change in Europe, exposes ponds to both urban and agricultural contaminants, causing a potential combination of adverse effects. This study, focused on 12…	field observation	urbanisation	agricultural pollutants	Nitrites		Functional	state
2020	Nelieu, S; Lamy, I; Karolak, S; Delarue, G; Crouzet, O; Barraud, C; Bimbot, M; Allaoui, F; Hanot, C; Delorme, A; Levi, Y; Hulot, FD; Baudry, E	Impact of peri-urban landscape on the organic and mineral contamination of pond waters and related risk assessment	ENVIRONMENTAL SCIENCE AND POLLUTION RESEARCH	http://dx.doi.org/10.1007/s11356-020-10355-5	Ponds are important for their ecological value and for the ecosystem services they provide to human societies, but they are strongly affected by human activities. Peri-urban development, currently one of the most pervasive processes of land use change in Europe, exposes ponds to both urban and agricultural contaminants, causing a potential combination of adverse effects. This study, focused on 12…	field observation	urbanisation	agricultural pollutants	Total N		Functional	state
2020	Nelieu, S; Lamy, I; Karolak, S; Delarue, G; Crouzet, O; Barraud, C; Bimbot, M; Allaoui, F; Hanot, C; Delorme, A; Levi, Y; Hulot, FD; Baudry, E	Impact of peri-urban landscape on the organic and mineral contamination of pond waters and related risk assessment	ENVIRONMENTAL SCIENCE AND POLLUTION RESEARCH	http://dx.doi.org/10.1007/s11356-020-10355-5	Ponds are important for their ecological value and for the ecosystem services they provide to human societies, but they are strongly affected by human activities. Peri-urban development, currently one of the most pervasive processes of land use change in Europe, exposes ponds to both urban and agricultural contaminants, causing a potential combination of adverse effects. This study, focused on 12…	field observation	urbanisation	agricultural pollutants	Total P		Functional	state
2020	Ogata, EM; Baker, MA; Rosi, EJ; Smart, TB; Long, D; Aanderud, ZT	Nutrients and Pharmaceuticals Structure Bacterial Core Communities in Urban and Montane Stream Biofilms	FRONTIERS IN MICROBIOLOGY	http://dx.doi.org/10.3389/fmicb.2020.526545	Bacteria in stream biofilms contribute to stream biogeochemical processes and are potentially sensitive to the substantial levels of pollution entering urban streams. To examine the effects of contaminants on stream biofilm bacteria in situ, we exposed growing biofilms to experimental additions of nutrients [nitrogen (N), phosphorus (P), and iron (Fe)], pharmaceuticals (caffeine and diphenhydrami…	field experimental	pharmaceuticals	nutrients	Biofilm Biomass		Functional	state
2020	Ogata, EM; Baker, MA; Rosi, EJ; Smart, TB; Long, D; Aanderud, ZT	Nutrients and Pharmaceuticals Structure Bacterial Core Communities in Urban and Montane Stream Biofilms	FRONTIERS IN MICROBIOLOGY	http://dx.doi.org/10.3389/fmicb.2020.526545	Bacteria in stream biofilms contribute to stream biogeochemical processes and are potentially sensitive to the substantial levels of pollution entering urban streams. To examine the effects of contaminants on stream biofilm bacteria in situ, we exposed growing biofilms to experimental additions of nutrients [nitrogen (N), phosphorus (P), and iron (Fe)], pharmaceuticals (caffeine and diphenhydrami…	field experimental	pharmaceuticals	nutrients	Functional Composition	Microbes associated with contaminant degrading taxa	Functional
2020	Peng, FJ; Pan, CG; Zhang, NS; ter Braak, CJF; Salvito, D; Selck, H; Ying, GG; Van den Brink, PJ	Benthic invertebrate and microbial biodiversity in sub-tropical urban rivers: Correlations with environmental variables and emerging chemicals	SCIENCE OF THE TOTAL ENVIRONMENT	http://dx.doi.org/10.1016/j.scitotenv.2019.136281	Urban rivers often function as sinks for various contaminants potentially placing the benthic communities at risk of exposure. We performed a comprehensive biological survey of the benthic macroinvertebrate and bacterial community compositions in six rivers from the suburb to the central urban area of Guangzhou city ( South China), and evaluated their correlations with emerging organic contaminan…	field observational	urbanisation		Benthic Macroinvertebrate Community Composition		structural
2020	Peng, FJ; Pan, CG; Zhang, NS; ter Braak, CJF; Salvito, D; Selck, H; Ying, GG; Van den Brink, PJ	Benthic invertebrate and microbial biodiversity in sub-tropical urban rivers: Correlations with environmental variables and emerging chemicals	SCIENCE OF THE TOTAL ENVIRONMENT	http://dx.doi.org/10.1016/j.scitotenv.2019.136281	Urban rivers often function as sinks for various contaminants potentially placing the benthic communities at risk of exposure. We performed a comprehensive biological survey of the benthic macroinvertebrate and bacterial community compositions in six rivers from the suburb to the central urban area of Guangzhou city ( South China), and evaluated their correlations with emerging organic contaminan…	field observational	urbanisation		Total N		Functional	state
2020	Peng, FJ; Pan, CG; Zhang, NS; ter Braak, CJF; Salvito, D; Selck, H; Ying, GG; Van den Brink, PJ	Benthic invertebrate and microbial biodiversity in sub-tropical urban rivers: Correlations with environmental variables and emerging chemicals	SCIENCE OF THE TOTAL ENVIRONMENT	http://dx.doi.org/10.1016/j.scitotenv.2019.136281	Urban rivers often function as sinks for various contaminants potentially placing the benthic communities at risk of exposure. We performed a comprehensive biological survey of the benthic macroinvertebrate and bacterial community compositions in six rivers from the suburb to the central urban area of Guangzhou city ( South China), and evaluated their correlations with emerging organic contaminan…	field observational	urbanisation		Total Organic Carbon		Functional	state
2020	Peng, FJ; Pan, CG; Zhang, NS; ter Braak, CJF; Salvito, D; Selck, H; Ying, GG; Van den Brink, PJ	Benthic invertebrate and microbial biodiversity in sub-tropical urban rivers: Correlations with environmental variables and emerging chemicals	SCIENCE OF THE TOTAL ENVIRONMENT	http://dx.doi.org/10.1016/j.scitotenv.2019.136281	Urban rivers often function as sinks for various contaminants potentially placing the benthic communities at risk of exposure. We performed a comprehensive biological survey of the benthic macroinvertebrate and bacterial community compositions in six rivers from the suburb to the central urban area of Guangzhou city ( South China), and evaluated their correlations with emerging organic contaminan…	field observational	urbanisation		Total P		Functional	state
2020	Pimentao, AR; Pascoal, C; Castro, BB; Cassio, F	Fungistatic effect of agrochemical and pharmaceutical fungicides on non-target aquatic decomposers does not translate into decreased fungi- or invertebrate-mediated decomposition	SCIENCE OF THE TOTAL ENVIRONMENT	http://dx.doi.org/10.1016/j.scitotenv.2019.135676	Leaf litter decomposition is a key ecological process in freshwater ecosystems. Fungi, particularly aquatic hyphomycetes, play a major role in organic matter turnover and constitute a pivotal node in detrital food webs. The extensive use of antifungal formulations, which include agrochemicals and pharmaceuticals, is a threat to biodiversity and may affect non-target microbial and invertebrate dec…	microcosm	phamaceutical fungicides		Community Composition	microbes	structural
2020	Pimentao, AR; Pascoal, C; Castro, BB; Cassio, F	Fungistatic effect of agrochemical and pharmaceutical fungicides on non-target aquatic decomposers does not translate into decreased fungi- or invertebrate-mediated decomposition	SCIENCE OF THE TOTAL ENVIRONMENT	http://dx.doi.org/10.1016/j.scitotenv.2019.135676	Leaf litter decomposition is a key ecological process in freshwater ecosystems. Fungi, particularly aquatic hyphomycetes, play a major role in organic matter turnover and constitute a pivotal node in detrital food webs. The extensive use of antifungal formulations, which include agrochemicals and pharmaceuticals, is a threat to biodiversity and may affect non-target microbial and invertebrate dec…	microcosm	phamaceutical fungicides		Dissolved Oxygen		structural
2020	Pimentao, AR; Pascoal, C; Castro, BB; Cassio, F	Fungistatic effect of agrochemical and pharmaceutical fungicides on non-target aquatic decomposers does not translate into decreased fungi- or invertebrate-mediated decomposition	SCIENCE OF THE TOTAL ENVIRONMENT	http://dx.doi.org/10.1016/j.scitotenv.2019.135676	Leaf litter decomposition is a key ecological process in freshwater ecosystems. Fungi, particularly aquatic hyphomycetes, play a major role in organic matter turnover and constitute a pivotal node in detrital food webs. The extensive use of antifungal formulations, which include agrochemicals and pharmaceuticals, is a threat to biodiversity and may affect non-target microbial and invertebrate dec…	microcosm	phamaceutical fungicides		Fungal Biomass		Functional	state
2020	Pimentao, AR; Pascoal, C; Castro, BB; Cassio, F	Fungistatic effect of agrochemical and pharmaceutical fungicides on non-target aquatic decomposers does not translate into decreased fungi- or invertebrate-mediated decomposition	SCIENCE OF THE TOTAL ENVIRONMENT	http://dx.doi.org/10.1016/j.scitotenv.2019.135677	Leaf litter decomposition is a key ecological process in freshwater ecosystems. Fungi, particularly aquatic hyphomycetes, play a major role in organic matter turnover and constitute a pivotal node in detrital food webs. The extensive use of antifungal formulations, which include agrochemicals and pharmaceuticals, is a threat to biodiversity and may affect non-target microbial and invertebrate dec…	microcosm	phamaceutical fungicides		Fungal Reproduction		Functional	Functional traits - status or composition
2020	Pimentao, AR; Pascoal, C; Castro, BB; Cassio, F	Fungistatic effect of agrochemical and pharmaceutical fungicides on non-target aquatic decomposers does not translate into decreased fungi- or invertebrate-mediated decomposition	SCIENCE OF THE TOTAL ENVIRONMENT	http://dx.doi.org/10.1016/j.scitotenv.2019.135676	Leaf litter decomposition is a key ecological process in freshwater ecosystems. Fungi, particularly aquatic hyphomycetes, play a major role in organic matter turnover and constitute a pivotal node in detrital food webs. The extensive use of antifungal formulations, which include agrochemicals and pharmaceuticals, is a threat to biodiversity and may affect non-target microbial and invertebrate dec…	microcosm	phamaceutical fungicides		Leaf Mass Loss	freeze dried leaf mass	Functional	rate
2020	Pimentao, AR; Pascoal, C; Castro, BB; Cassio, F	Fungistatic effect of agrochemical and pharmaceutical fungicides on non-target aquatic decomposers does not translate into decreased fungi- or invertebrate-mediated decomposition	SCIENCE OF THE TOTAL ENVIRONMENT	http://dx.doi.org/10.1016/j.scitotenv.2019.135676	Leaf litter decomposition is a key ecological process in freshwater ecosystems. Fungi, particularly aquatic hyphomycetes, play a major role in organic matter turnover and constitute a pivotal node in detrital food webs. The extensive use of antifungal formulations, which include agrochemicals and pharmaceuticals, is a threat to biodiversity and may affect non-target microbial and invertebrate dec…	microcosm	phamaceutical fungicides		Total N		Functional	state
2020	Pimentao, AR; Pascoal, C; Castro, BB; Cassio, F	Fungistatic effect of agrochemical and pharmaceutical fungicides on non-target aquatic decomposers does not translate into decreased fungi- or invertebrate-mediated decomposition	SCIENCE OF THE TOTAL ENVIRONMENT	http://dx.doi.org/10.1016/j.scitotenv.2019.135676	Leaf litter decomposition is a key ecological process in freshwater ecosystems. Fungi, particularly aquatic hyphomycetes, play a major role in organic matter turnover and constitute a pivotal node in detrital food webs. The extensive use of antifungal formulations, which include agrochemicals and pharmaceuticals, is a threat to biodiversity and may affect non-target microbial and invertebrate dec…	microcosm	phamaceutical fungicides		Total P		Functional	state
2020	Walker, JR; Hassall, C	The effects of water chemistry and lock-mediated connectivity on macroinvertebrate diversity and community structure in a canal in northern England	URBAN ECOSYSTEMS	http://dx.doi.org/10.1007/s11252-020-01053-8	Freshwater ecosystems are under threat from habitat loss, partly due to urban expansion. However, some elements of urban freshwaters are already integral parts of the urban landscape and so are more resilient to loss, representing opportunities for the enhancement of freshwater resources within cities. This study investigated the biodiversity value of the Leeds-Liverpool Canal in Leeds, UK, in re…	field observation	urbanisation		Dissolved Organic Carbon		Functional	state
2020	Walker, JR; Hassall, C	The effects of water chemistry and lock-mediated connectivity on macroinvertebrate diversity and community structure in a canal in northern England	URBAN ECOSYSTEMS	http://dx.doi.org/10.1007/s11252-020-01053-8	Freshwater ecosystems are under threat from habitat loss, partly due to urban expansion. However, some elements of urban freshwaters are already integral parts of the urban landscape and so are more resilient to loss, representing opportunities for the enhancement of freshwater resources within cities. This study investigated the biodiversity value of the Leeds-Liverpool Canal in Leeds, UK, in re…	field observation	urbanisation		Macroinvertebrate Diversity		Structural
2020	Wang, XZ; Zhang, YY; Tan, X; Zheng, Y; Zhang, QF	Do water quality, land use, or benthic diatoms drive macroinvertebrate functional feeding groups in a subtropical mountain stream?	INLAND WATERS	http://dx.doi.org/10.1080/20442041.2020.1816111	Feeding strategies are traits that reflect the adaptation of a species to environmental conditions. Macroinvertebrates are an important primary consumer in stream food webs, but the abiotic and biotic drivers of functional feeding groups (FFGs), which are categorized based on feeding strategies, require additional clarification. The aim of our study was to quantify the contributions of abiotic fa…		urban wastewater	agricultural pollutants	Diatom Community Composition	Taxonomic	structural
2020	Wang, XZ; Zhang, YY; Tan, X; Zheng, Y; Zhang, QF	Do water quality, land use, or benthic diatoms drive macroinvertebrate functional feeding groups in a subtropical mountain stream?	INLAND WATERS	http://dx.doi.org/10.1080/20442041.2020.1816111	Feeding strategies are traits that reflect the adaptation of a species to environmental conditions. Macroinvertebrates are an important primary consumer in stream food webs, but the abiotic and biotic drivers of functional feeding groups (FFGs), which are categorized based on feeding strategies, require additional clarification. The aim of our study was to quantify the contributions of abiotic fa…	field, observational	urban wastewater	agricultural pollutants	Dissolved Organic Carbon		Functional	state
2020	Wang, XZ; Zhang, YY; Tan, X; Zheng, Y; Zhang, QF	Do water quality, land use, or benthic diatoms drive macroinvertebrate functional feeding groups in a subtropical mountain stream?	INLAND WATERS	http://dx.doi.org/10.1080/20442041.2020.1816112	Feeding strategies are traits that reflect the adaptation of a species to environmental conditions. Macroinvertebrates are an important primary consumer in stream food webs, but the abiotic and biotic drivers of functional feeding groups (FFGs), which are categorized based on feeding strategies, require additional clarification. The aim of our study was to quantify the contributions of abiotic fa…		urban wastewater	agricultural pollutants	Ecosystem Health Index	Based on macroinvertebrate functional feeding groups evenness index (jFD = H'FDLog2n, where H’FD is the Shannon-Wiener index, n is the number of feeding groups, and jFD represents ecosystem health; Bremner et al. 2006, Gamito and Furtado 2009, Gamito et al. 2012, Peng et al. 2013	Functional	Functional traits - status or composition
2020	Wang, XZ; Zhang, YY; Tan, X; Zheng, Y; Zhang, QF	Do water quality, land use, or benthic diatoms drive macroinvertebrate functional feeding groups in a subtropical mountain stream?	INLAND WATERS	http://dx.doi.org/10.1080/20442041.2020.1816111	Feeding strategies are traits that reflect the adaptation of a species to environmental conditions. Macroinvertebrates are an important primary consumer in stream food webs, but the abiotic and biotic drivers of functional feeding groups (FFGs), which are categorized based on feeding strategies, require additional clarification. The aim of our study was to quantify the contributions of abiotic fa…		urban wastewater	agricultural pollutants	Functional Community Composition	Macroinvertebrate functional feeding groups	Functional	Functional traits - status or composition
2020	Wang, XZ; Zhang, YY; Tan, X; Zheng, Y; Zhang, QF	Do water quality, land use, or benthic diatoms drive macroinvertebrate functional feeding groups in a subtropical mountain stream?	INLAND WATERS	http://dx.doi.org/10.1080/20442041.2020.1816111	Feeding strategies are traits that reflect the adaptation of a species to environmental conditions. Macroinvertebrates are an important primary consumer in stream food webs, but the abiotic and biotic drivers of functional feeding groups (FFGs), which are categorized based on feeding strategies, require additional clarification. The aim of our study was to quantify the contributions of abiotic fa…		urban wastewater	agricultural pollutants	Total N		Functional	state
2020	Wang, XZ; Zhang, YY; Tan, X; Zheng, Y; Zhang, QF	Do water quality, land use, or benthic diatoms drive macroinvertebrate functional feeding groups in a subtropical mountain stream?	INLAND WATERS	http://dx.doi.org/10.1080/20442041.2020.1816111	Feeding strategies are traits that reflect the adaptation of a species to environmental conditions. Macroinvertebrates are an important primary consumer in stream food webs, but the abiotic and biotic drivers of functional feeding groups (FFGs), which are categorized based on feeding strategies, require additional clarification. The aim of our study was to quantify the contributions of abiotic fa…		urban wastewater	agricultural pollutants	Total P		Functional	state
2020	Zhao, CS; Pan, X; Yang, ST; Xiang, H; Zhao, J; Gan, XJ; Ding, SY; Yu, Q	Effects and prediction of nonpoint source pollution on the structure of aquatic food webs	ECOHYDROLOGY	http://dx.doi.org/10.1002/eco.2257	Nonpoint source pollution entering rivers will pollute water quality, degrading the health of aquatic ecosystems. However, owing to the lack of quantitative research on the effects of nonpoint source pollution on the structure of aquatic food webs, there is a lack of quantitative basis for river management. Nonpoint source pollution is not only difficult to control effectively, but also the succe…	field observation	urban wastewater		Ammonia-nitrogen		Functional	state
2020	Zhao, CS; Pan, X; Yang, ST; Xiang, H; Zhao, J; Gan, XJ; Ding, SY; Yu, Q	Effects and prediction of nonpoint source pollution on the structure of aquatic food webs	ECOHYDROLOGY	http://dx.doi.org/10.1002/eco.2257	Nonpoint source pollution entering rivers will pollute water quality, degrading the health of aquatic ecosystems. However, owing to the lack of quantitative research on the effects of nonpoint source pollution on the structure of aquatic food webs, there is a lack of quantitative basis for river management. Nonpoint source pollution is not only difficult to control effectively, but also the succe…	field observation	urban wastewater		Biochemical Oxygen Demand		Functional	rate
2020	Zhao, CS; Pan, X; Yang, ST; Xiang, H; Zhao, J; Gan, XJ; Ding, SY; Yu, Q	Effects and prediction of nonpoint source pollution on the structure of aquatic food webs	ECOHYDROLOGY	http://dx.doi.org/10.1002/eco.2257	Nonpoint source pollution entering rivers will pollute water quality, degrading the health of aquatic ecosystems. However, owing to the lack of quantitative research on the effects of nonpoint source pollution on the structure of aquatic food webs, there is a lack of quantitative basis for river management. Nonpoint source pollution is not only difficult to control effectively, but also the succe…	field observation	urban wastewater		Chemical Oxygen Demand		Functional	state
2020	Zhao, CS; Pan, X; Yang, ST; Xiang, H; Zhao, J; Gan, XJ; Ding, SY; Yu, Q	Effects and prediction of nonpoint source pollution on the structure of aquatic food webs	ECOHYDROLOGY	http://dx.doi.org/10.1002/eco.2257	Nonpoint source pollution entering rivers will pollute water quality, degrading the health of aquatic ecosystems. However, owing to the lack of quantitative research on the effects of nonpoint source pollution on the structure of aquatic food webs, there is a lack of quantitative basis for river management. Nonpoint source pollution is not only difficult to control effectively, but also the succe…	field observation	urban wastewater		Dissolved Oxygen		structural
2020	Zhao, CS; Pan, X; Yang, ST; Xiang, H; Zhao, J; Gan, XJ; Ding, SY; Yu, Q	Effects and prediction of nonpoint source pollution on the structure of aquatic food webs	ECOHYDROLOGY	http://dx.doi.org/10.1002/eco.2257	Nonpoint source pollution entering rivers will pollute water quality, degrading the health of aquatic ecosystems. However, owing to the lack of quantitative research on the effects of nonpoint source pollution on the structure of aquatic food webs, there is a lack of quantitative basis for river management. Nonpoint source pollution is not only difficult to control effectively, but also the succe…	field observation	urban wastewater		Fish Diversity		structural
2020	Zhao, CS; Pan, X; Yang, ST; Xiang, H; Zhao, J; Gan, XJ; Ding, SY; Yu, Q	Effects and prediction of nonpoint source pollution on the structure of aquatic food webs	ECOHYDROLOGY	http://dx.doi.org/10.1002/eco.2254	Nonpoint source pollution entering rivers will pollute water quality, degrading the health of aquatic ecosystems. However, owing to the lack of quantitative research on the effects of nonpoint source pollution on the structure of aquatic food webs, there is a lack of quantitative basis for river management. Nonpoint source pollution is not only difficult to control effectively, but also the succe…	field observation	urban wastewater		Food Web Connectance Index		Functional	food web level
2020	Zhao, CS; Pan, X; Yang, ST; Xiang, H; Zhao, J; Gan, XJ; Ding, SY; Yu, Q	Effects and prediction of nonpoint source pollution on the structure of aquatic food webs	ECOHYDROLOGY	http://dx.doi.org/10.1002/eco.2256	Nonpoint source pollution entering rivers will pollute water quality, degrading the health of aquatic ecosystems. However, owing to the lack of quantitative research on the effects of nonpoint source pollution on the structure of aquatic food webs, there is a lack of quantitative basis for river management. Nonpoint source pollution is not only difficult to control effectively, but also the succe…	field observation	urban wastewater		Food Web Structure Level Index	stability, complexity, connectivity and maturity	Functional	food web level
2020	Zhao, CS; Pan, X; Yang, ST; Xiang, H; Zhao, J; Gan, XJ; Ding, SY; Yu, Q	Effects and prediction of nonpoint source pollution on the structure of aquatic food webs	ECOHYDROLOGY	http://dx.doi.org/10.1002/eco.2257	Nonpoint source pollution entering rivers will pollute water quality, degrading the health of aquatic ecosystems. However, owing to the lack of quantitative research on the effects of nonpoint source pollution on the structure of aquatic food webs, there is a lack of quantitative basis for river management. Nonpoint source pollution is not only difficult to control effectively, but also the succe…	field observation	urban wastewater		Phytoplankton Diversity		structural
2020	Zhao, CS; Pan, X; Yang, ST; Xiang, H; Zhao, J; Gan, XJ; Ding, SY; Yu, Q	Effects and prediction of nonpoint source pollution on the structure of aquatic food webs	ECOHYDROLOGY	http://dx.doi.org/10.1002/eco.2257	Nonpoint source pollution entering rivers will pollute water quality, degrading the health of aquatic ecosystems. However, owing to the lack of quantitative research on the effects of nonpoint source pollution on the structure of aquatic food webs, there is a lack of quantitative basis for river management. Nonpoint source pollution is not only difficult to control effectively, but also the succe…	field observation	urban wastewater		Primary Production		Functional	rate
2020	Zhao, CS; Pan, X; Yang, ST; Xiang, H; Zhao, J; Gan, XJ; Ding, SY; Yu, Q	Effects and prediction of nonpoint source pollution on the structure of aquatic food webs	ECOHYDROLOGY	http://dx.doi.org/10.1002/eco.2253	Nonpoint source pollution entering rivers will pollute water quality, degrading the health of aquatic ecosystems. However, owing to the lack of quantitative research on the effects of nonpoint source pollution on the structure of aquatic food webs, there is a lack of quantitative basis for river management. Nonpoint source pollution is not only difficult to control effectively, but also the succe…	field observation	urban wastewater		Respiration		Functional	rate
2020	Zhao, CS; Pan, X; Yang, ST; Xiang, H; Zhao, J; Gan, XJ; Ding, SY; Yu, Q	Effects and prediction of nonpoint source pollution on the structure of aquatic food webs	ECOHYDROLOGY	http://dx.doi.org/10.1002/eco.2255	Nonpoint source pollution entering rivers will pollute water quality, degrading the health of aquatic ecosystems. However, owing to the lack of quantitative research on the effects of nonpoint source pollution on the structure of aquatic food webs, there is a lack of quantitative basis for river management. Nonpoint source pollution is not only difficult to control effectively, but also the succe…	field observation	urban wastewater		System Omnivory Index		Functional	food web level
2020	Zhao, CS; Pan, X; Yang, ST; Xiang, H; Zhao, J; Gan, XJ; Ding, SY; Yu, Q	Effects and prediction of nonpoint source pollution on the structure of aquatic food webs	ECOHYDROLOGY	http://dx.doi.org/10.1002/eco.2257	Nonpoint source pollution entering rivers will pollute water quality, degrading the health of aquatic ecosystems. However, owing to the lack of quantitative research on the effects of nonpoint source pollution on the structure of aquatic food webs, there is a lack of quantitative basis for river management. Nonpoint source pollution is not only difficult to control effectively, but also the succe…	field observation	urban wastewater		Total N		Functional	state
2020	Zhao, CS; Pan, X; Yang, ST; Xiang, H; Zhao, J; Gan, XJ; Ding, SY; Yu, Q	Effects and prediction of nonpoint source pollution on the structure of aquatic food webs	ECOHYDROLOGY	http://dx.doi.org/10.1002/eco.2257	Nonpoint source pollution entering rivers will pollute water quality, degrading the health of aquatic ecosystems. However, owing to the lack of quantitative research on the effects of nonpoint source pollution on the structure of aquatic food webs, there is a lack of quantitative basis for river management. Nonpoint source pollution is not only difficult to control effectively, but also the succe…	field observation	urban wastewater		Zoobenthos Diversity		Structural
2020	Zhao, CS; Pan, X; Yang, ST; Xiang, H; Zhao, J; Gan, XJ; Ding, SY; Yu, Q	Effects and prediction of nonpoint source pollution on the structure of aquatic food webs	ECOHYDROLOGY	http://dx.doi.org/10.1002/eco.2257	Nonpoint source pollution entering rivers will pollute water quality, degrading the health of aquatic ecosystems. However, owing to the lack of quantitative research on the effects of nonpoint source pollution on the structure of aquatic food webs, there is a lack of quantitative basis for river management. Nonpoint source pollution is not only difficult to control effectively, but also the succe…	field observation	urban wastewater		Zooplankton Diversity		Structural
2020	Zhao, MM; Wang, SM; Chen, YP; Wu, JH; Xue, LG; Fan, TT	Pollution status of the Yellow River tributaries in middle and lower reaches	SCIENCE OF THE TOTAL ENVIRONMENT	http://dx.doi.org/10.1016/j.scitotenv.2020.137861	To determine thewater quality status of the primary tributaries inmiddle and lower reaches of the Yellow River Basin, water collected from the confluence of the ten tributaries and some physical, chemical and biological parameters were analyzed, and thenwater quality index and health riskwere evaluated. Of the ten main tributaries in the middle and lower reaches, only the Qingshui River had water…	field observational	domestic sewage	industrial and agricultural	Biochemical Oxygen Demand		Functional	rate
2020	Zhao, MM; Wang, SM; Chen, YP; Wu, JH; Xue, LG; Fan, TT	Pollution status of the Yellow River tributaries in middle and lower reaches	SCIENCE OF THE TOTAL ENVIRONMENT	http://dx.doi.org/10.1016/j.scitotenv.2020.137861	To determine thewater quality status of the primary tributaries inmiddle and lower reaches of the Yellow River Basin, water collected from the confluence of the ten tributaries and some physical, chemical and biological parameters were analyzed, and thenwater quality index and health riskwere evaluated. Of the ten main tributaries in the middle and lower reaches, only the Qingshui River had water…	field observational	domestic sewage	industrial and agricultural	Chemical Oxygen Demand		Functional	rate
2020	Zhao, MM; Wang, SM; Chen, YP; Wu, JH; Xue, LG; Fan, TT	Pollution status of the Yellow River tributaries in middle and lower reaches	SCIENCE OF THE TOTAL ENVIRONMENT	http://dx.doi.org/10.1016/j.scitotenv.2020.137861	To determine thewater quality status of the primary tributaries inmiddle and lower reaches of the Yellow River Basin, water collected from the confluence of the ten tributaries and some physical, chemical and biological parameters were analyzed, and thenwater quality index and health riskwere evaluated. Of the ten main tributaries in the middle and lower reaches, only the Qingshui River had water…	field observational	domestic sewage	industrial and agricultural	Microbial Biomass		Functional	state
2020	Zhao, MM; Wang, SM; Chen, YP; Wu, JH; Xue, LG; Fan, TT	Pollution status of the Yellow River tributaries in middle and lower reaches	SCIENCE OF THE TOTAL ENVIRONMENT	http://dx.doi.org/10.1016/j.scitotenv.2020.137861	To determine thewater quality status of the primary tributaries inmiddle and lower reaches of the Yellow River Basin, water collected from the confluence of the ten tributaries and some physical, chemical and biological parameters were analyzed, and thenwater quality index and health riskwere evaluated. Of the ten main tributaries in the middle and lower reaches, only the Qingshui River had water…	field observational	domestic sewage	industrial and agricultural	Total N		Functional	state
2020	Zhao, MM; Wang, SM; Chen, YP; Wu, JH; Xue, LG; Fan, TT	Pollution status of the Yellow River tributaries in middle and lower reaches	SCIENCE OF THE TOTAL ENVIRONMENT	http://dx.doi.org/10.1016/j.scitotenv.2020.137861	To determine thewater quality status of the primary tributaries inmiddle and lower reaches of the Yellow River Basin, water collected from the confluence of the ten tributaries and some physical, chemical and biological parameters were analyzed, and thenwater quality index and health riskwere evaluated. Of the ten main tributaries in the middle and lower reaches, only the Qingshui River had water…	field observational	domestic sewage	industrial and agricultural	Total Organic Carbon		Functional	state
2020	Zhao, MM; Wang, SM; Chen, YP; Wu, JH; Xue, LG; Fan, TT	Pollution status of the Yellow River tributaries in middle and lower reaches	SCIENCE OF THE TOTAL ENVIRONMENT	http://dx.doi.org/10.1016/j.scitotenv.2020.137861	To determine thewater quality status of the primary tributaries inmiddle and lower reaches of the Yellow River Basin, water collected from the confluence of the ten tributaries and some physical, chemical and biological parameters were analyzed, and thenwater quality index and health riskwere evaluated. Of the ten main tributaries in the middle and lower reaches, only the Qingshui River had water…	field observational	domestic sewage	industrial and agricultural	Total P		Functional	state
2019	Baho, Didier L.; Leu, Eva; Pomati, Francesco; Hessen, Dag O.; Norberg, Jon; Moe, S. Jannicke; Skjelbred, Birger; Nizzetto, Luca	Resilience of Natural Phytoplankton Communities to Pulse Disturbances from Micropollutant Exposure and Vertical Mixing	Environmental Toxicology and Chemistry	http://dx.doi.org/10.1002/etc.4536	Freshwaters are increasingly exposed to complex mixtures of pharmaceutical and personal care products (PPCPs) from municipal wastewater, which are known to alter freshwater communities' structure and functioning. However, their interaction with other disturbances and whether their combined effects can impact ecological resilience (i.e., the ability of a system to tolerate disturbances without alt…	Mesocosm	12 pharmaceutical and personal care products	Mixing event	Phytoplankton Biomass		Functional	state
2019	Baho, Didier L.; Leu, Eva; Pomati, Francesco; Hessen, Dag O.; Norberg, Jon; Moe, S. Jannicke; Skjelbred, Birger; Nizzetto, Luca	Resilience of Natural Phytoplankton Communities to Pulse Disturbances from Micropollutant Exposure and Vertical Mixing	Environmental Toxicology and Chemistry	http://dx.doi.org/10.1002/etc.4536	Freshwaters are increasingly exposed to complex mixtures of pharmaceutical and personal care products (PPCPs) from municipal wastewater, which are known to alter freshwater communities' structure and functioning. However, their interaction with other disturbances and whether their combined effects can impact ecological resilience (i.e., the ability of a system to tolerate disturbances without alt…	Mesocosm	12 pharmaceutical and personal care products	Mixing event	Phytoplankton Community Composition		Structural
2019	Baho, Didier L.; Leu, Eva; Pomati, Francesco; Hessen, Dag O.; Norberg, Jon; Moe, S. Jannicke; Skjelbred, Birger; Nizzetto, Luca	Resilience of Natural Phytoplankton Communities to Pulse Disturbances from Micropollutant Exposure and Vertical Mixing	Environmental Toxicology and Chemistry	http://dx.doi.org/10.1002/etc.4536	Freshwaters are increasingly exposed to complex mixtures of pharmaceutical and personal care products (PPCPs) from municipal wastewater, which are known to alter freshwater communities' structure and functioning. However, their interaction with other disturbances and whether their combined effects can impact ecological resilience (i.e., the ability of a system to tolerate disturbances without alt…	Mesocosm	12 pharmaceutical and personal care products	Mixing event	Phytoplankton Community Structure Resilience Indicator - Aggregation Length. The Length Of Each Scale Given The Difference Between The Highest And The Lowest Log‐transformed Biomass Of Species Belonging To A Given Group Discontinuity Analysis Using Phytoplankton Biomass. Bayesian Classification And Regression Tree (bcart) Model To Identify Within‐ And Cross‐scale Patterns In Biomass	Discontinuity analysis using phytoplankton biomass. Bayesian classification and regression tree (BCART) model to identify within‐ and cross‐scale patterns in biomass	Structural
2019	Baho, Didier L.; Leu, Eva; Pomati, Francesco; Hessen, Dag O.; Norberg, Jon; Moe, S. Jannicke; Skjelbred, Birger; Nizzetto, Luca	Resilience of Natural Phytoplankton Communities to Pulse Disturbances from Micropollutant Exposure and Vertical Mixing	Environmental Toxicology and Chemistry	http://dx.doi.org/10.1002/etc.4536	Freshwaters are increasingly exposed to complex mixtures of pharmaceutical and personal care products (PPCPs) from municipal wastewater, which are known to alter freshwater communities' structure and functioning. However, their interaction with other disturbances and whether their combined effects can impact ecological resilience (i.e., the ability of a system to tolerate disturbances without alt…	Mesocosm	12 pharmaceutical and personal care products	Mixing event	Phytoplankton Community Structure Resilience Indicator - Cross Scale. Number Of Homogenous Groups With Similar Biomass	Discontinuity analysis using phytoplankton biomass. Bayesian classification and regression tree (BCART) model to identify within‐ and cross‐scale patterns in biomass. Although based on biomass, this is primarily based on taxonomy data to assess resilience.	Structural
2019	Baho, Didier L.; Leu, Eva; Pomati, Francesco; Hessen, Dag O.; Norberg, Jon; Moe, S. Jannicke; Skjelbred, Birger; Nizzetto, Luca	Resilience of Natural Phytoplankton Communities to Pulse Disturbances from Micropollutant Exposure and Vertical Mixing	Environmental Toxicology and Chemistry	http://dx.doi.org/10.1002/etc.4536	Freshwaters are increasingly exposed to complex mixtures of pharmaceutical and personal care products (PPCPs) from municipal wastewater, which are known to alter freshwater communities' structure and functioning. However, their interaction with other disturbances and whether their combined effects can impact ecological resilience (i.e., the ability of a system to tolerate disturbances without alt…	Mesocosm	12 pharmaceutical and personal care products	Mixing event	Phytoplankton Community Structure Resilience Indicator - Gap Length. Distance Between Sucessive Aggregates Or Scales. Discontinuity Analysis Using Phytoplankton Biomass. Bayesian Classification And Regression Tree (bcart) Model To Identify Within‐ And Cross‐scale Patterns In Biomass	Discontinuity analysis using phytoplankton biomass. Bayesian classification and regression tree (BCART) model to identify within‐ and cross‐scale patterns in biomass	Structural
2019	Baho, Didier L.; Leu, Eva; Pomati, Francesco; Hessen, Dag O.; Norberg, Jon; Moe, S. Jannicke; Skjelbred, Birger; Nizzetto, Luca	Resilience of Natural Phytoplankton Communities to Pulse Disturbances from Micropollutant Exposure and Vertical Mixing	Environmental Toxicology and Chemistry	http://dx.doi.org/10.1002/etc.4536	Freshwaters are increasingly exposed to complex mixtures of pharmaceutical and personal care products (PPCPs) from municipal wastewater, which are known to alter freshwater communities' structure and functioning. However, their interaction with other disturbances and whether their combined effects can impact ecological resilience (i.e., the ability of a system to tolerate disturbances without alt…	Mesocosm	12 pharmaceutical and personal care products	Mixing event	Phytoplankton Community Structure Resilience Indicator - Within Scale. Number Of Species Present At Each Scale. Discontinuity Analysis Using Phytoplankton Biomass. Bayesian Classification And Regression Tree (bcart) Model To Identify Within‐ And Cross‐scale Patterns In Biomass	Discontinuity analysis using phytoplankton biomass. Bayesian classification and regression tree (BCART) model to identify within‐ and cross‐scale patterns in biomass	Structural
2019	Baho, Didier L.; Leu, Eva; Pomati, Francesco; Hessen, Dag O.; Norberg, Jon; Moe, S. Jannicke; Skjelbred, Birger; Nizzetto, Luca	Resilience of Natural Phytoplankton Communities to Pulse Disturbances from Micropollutant Exposure and Vertical Mixing	Environmental Toxicology and Chemistry	http://dx.doi.org/10.1002/etc.4536	Freshwaters are increasingly exposed to complex mixtures of pharmaceutical and personal care products (PPCPs) from municipal wastewater, which are known to alter freshwater communities' structure and functioning. However, their interaction with other disturbances and whether their combined effects can impact ecological resilience (i.e., the ability of a system to tolerate disturbances without alt…	Mesocosm	12 pharmaceutical and personal care products	Mixing event	Phytoplankton Species Richness		Structural
2019	Bai, Y; Xu, R; Wang, QP; Zhang, YR; Yang, ZH	Sludge anaerobic digestion with high concentrations of tetracyclines and sulfonamides: Dynamics of microbial communities and change of antibiotic resistance genes	BIORESOURCE TECHNOLOGY	http://dx.doi.org/10.1016/j.biortech.2018.12.066	This study established two mesophilic anaerobic digesters to ascertain the microbial dynamics and variation characteristics of antibiotic resistance genes (ARGs) during sludge anaerobic digestion (AD) with high concentration of antibiotics. System parameters, microbial community, ARGs (tetA, tetM, tetW, sulI, sulII) and integrase gene of class 1 (intI1) were analyzed. General performance of AD sh…	Lab	Antibiotics		Anaerobic Digestion Of Sewage Sludge, Methanogenesis	methane production mL/gVS/d	Functional	rate
2019	Fierro, Pablo; Valdovinos, Claudio; Arismendi, Ivan; Diaz, Gustavo; Jara-Flores, Alfonso; Habit, Evelyn; Vargas-Chacoff, Luis	Examining the influence of human stressors on benthic algae, macroinvertebrate, and fish assemblages in Mediterranean streams of Chile	Science of the Total Environment	http://dx.doi.org/10.1016/j.scitotenv.2019.05.277	Changes in land-uses and cover are strong drivers of stream degradation worldwide. In Mediterranean ecoregions, land conversion from forest with native species to tree plantations, agricultural, and urban areas have drastically increased in recent years. Here, we examined the influence of land-use types on water quality (physical and chemical variables) and biota (benthic algae, macroinvertebrate…	Field	Urban land use	Agricultural land use	Chlorophyll-a Biomass		Functional	state
2019	He, Ding; He, Chen; Li, Penghui; Zhang, Xiaowen; Shi, Quan; Sun, Yongge	Optical and Molecular Signatures of Dissolved Organic Matter Reflect Anthropogenic Influence in a Coastal River, Northeast China	JOURNAL OF ENVIRONMENTAL QUALITY	http://dx.doi.org/10.2134/jeq2018.09.0330	Sources and molecular composition of dissolved organic matter (DOM) in coastal rivers have been tightly linked with its reactivity and fate, thus influencing element and nutrient cycling. The DOM in coastal rivers is usually sourced from both terrestrial and marine inputs, with further complication by anthropogenic activities, which is less understood in coastal rivers located near populated indu…	Field - observational	Urban wastewater	Seawater at two sampling points. Black C.	Chlorophyll-a Concentration	fluorescence detection	Functional	state
2019	He, Ding; He, Chen; Li, Penghui; Zhang, Xiaowen; Shi, Quan; Sun, Yongge	Optical and Molecular Signatures of Dissolved Organic Matter Reflect Anthropogenic Influence in a Coastal River, Northeast China	JOURNAL OF ENVIRONMENTAL QUALITY	http://dx.doi.org/10.2134/jeq2018.09.0330	Sources and molecular composition of dissolved organic matter (DOM) in coastal rivers have been tightly linked with its reactivity and fate, thus influencing element and nutrient cycling. The DOM in coastal rivers is usually sourced from both terrestrial and marine inputs, with further complication by anthropogenic activities, which is less understood in coastal rivers located near populated indu…	Field - observational	Urban wastewater	Seawater at two sampling points. Black C.	Dissolved Organic Matter Composition	Multiple metrics. "The DOM present in the most anthropogenically impacted stations (DL1 and DL2) has been characterized by two protein‐like organics and high relative abundances of S‐containing formulae including surfactant‐related compounds, suggesting anthropogenic influence related with S in this estuary."	Structural
2019	Hou, Pengfei; Luo, Yi; Yang, Kun; Shang, Chunxue; Zhou, Xiaolu	Changing Characteristics of Chlorophyll a in the Context of Internal and External Factors: A Case Study of Dianchi Lake in China	Sustainability	http://dx.doi.org/10.3390/su11247242	During the past 20 years, the ecological environment of Dianchi Lake has been adversely affected by climate change and human activities, which directly affected the ecosystem and biodiversity of the Dianchi Lake watershed. Analyzing the spatiotemporal variation of chlorophyll a (Chla) concentration of Dianchi Lake and exploring the internal and external factors effect on Chla concentration is the…	Field	Domestic sewage	Agricultural nutrients and industrial wastewater	Chlorophyll-a Concentration		Functional	state
2019	Liu, YY; Deng, B; Du, JZ; Zhang, GS; Hou, LJ	Nutrient burial and environmental changes in the Yangtze Delta in response to recent river basin human activities	ENVIRONMENTAL POLLUTION	http://dx.doi.org/10.1016/j.envpol.2019.03.030	High resolution sediment records in the Yangtze Delta front were constructed to reveal recent environmental changes in response to river basin human activities. Increases in nutrient and organic C influxes that began in the 1950s, together with elevated primary productivity and increased chemical fertilizer application, suggested a shift toward anthropogenic-predominated environmental changes dur…	Field - observational	Assumed - anthropogenic influence		Phytoplankton Cell Abundance		Functional	state
2019	Meador, MR	Historical changes in fish communities in urban streams of the south-eastern United States and the relative importance of water-quality stressors	ECOLOGY OF FRESHWATER FISH	http://dx.doi.org/10.1111/eff.12503	A total of 71 stream sites representing a gradient of urban land use were sampled across the Piedmont of the south-eastern United States in 2014. Fish data collected (observed) at each site were compared to an expected community based on georeferenced historical (similar to 1950 - similar to 1990) species occurrence records for stream segments (1:100,000 scale) containing the sampled stream sites…	field observational	urban land use		Dissolved Oxygen		Structural
2019	Meador, MR	Historical changes in fish communities in urban streams of the south-eastern United States and the relative importance of water-quality stressors	ECOLOGY OF FRESHWATER FISH	http://dx.doi.org/10.1111/eff.12503	A total of 71 stream sites representing a gradient of urban land use were sampled across the Piedmont of the south-eastern United States in 2014. Fish data collected (observed) at each site were compared to an expected community based on georeferenced historical (similar to 1950 - similar to 1990) species occurrence records for stream segments (1:100,000 scale) containing the sampled stream sites…	field observational	urban land use		Fish Community Composition		Structural
2019	Meador, MR	Historical changes in fish communities in urban streams of the south-eastern United States and the relative importance of water-quality stressors	ECOLOGY OF FRESHWATER FISH	http://dx.doi.org/10.1111/eff.12503	A total of 71 stream sites representing a gradient of urban land use were sampled across the Piedmont of the south-eastern United States in 2014. Fish data collected (observed) at each site were compared to an expected community based on georeferenced historical (similar to 1950 - similar to 1990) species occurrence records for stream segments (1:100,000 scale) containing the sampled stream sites…	field observational	urban land use		Total N		Functional	state
2019	Meador, MR	Historical changes in fish communities in urban streams of the south-eastern United States and the relative importance of water-quality stressors	ECOLOGY OF FRESHWATER FISH	http://dx.doi.org/10.1111/eff.12503	A total of 71 stream sites representing a gradient of urban land use were sampled across the Piedmont of the south-eastern United States in 2014. Fish data collected (observed) at each site were compared to an expected community based on georeferenced historical (similar to 1950 - similar to 1990) species occurrence records for stream segments (1:100,000 scale) containing the sampled stream sites…	field observational	urban land use		Total P		Functional	state
2019	Mereta, S. T.; Ambelu, A.; Ermias, A.; Abdie, Y.; Moges, M.; Haddis, A.; Hailu, D.; Beyene, H.; Kebede, B.; Mulat, W. L.	Effects of untreated industrial effluents on water quality and benthic macroinvertebrate assemblages of Lake Hawassa and its tributaries, Southern Ethiopia	African Journal of Aquatic Science	http://dx.doi.org/10.2989/16085914.2019.1671166	The present study investigates the impacts of industrial effluents on the macroinvertebrate assemblages and water quality of the Lake Hawassa watershed. The water quality and macroinvertebrate assemblages were assessed at 40 sampling sites. The chemical and ecological water quality was evaluated using the Basic Prati index and the Ethiopian Biological Score Index (ETHbios), respectively. Canonica…	Field	Urban wastewater	Industrial and agricultural wastewater	Chlorophyll A Concentration (phytoplankton Biomass)		Functional	state
2019	Mereta, S. T.; Ambelu, A.; Ermias, A.; Abdie, Y.; Moges, M.; Haddis, A.; Hailu, D.; Beyene, H.; Kebede, B.; Mulat, W. L.	Effects of untreated industrial effluents on water quality and benthic macroinvertebrate assemblages of Lake Hawassa and its tributaries, Southern Ethiopia	African Journal of Aquatic Science	http://dx.doi.org/10.2989/16085914.2019.1671167	The present study investigates the impacts of industrial effluents on the macroinvertebrate assemblages and water quality of the Lake Hawassa watershed. The water quality and macroinvertebrate assemblages were assessed at 40 sampling sites. The chemical and ecological water quality was evaluated using the Basic Prati index and the Ethiopian Biological Score Index (ETHbios), respectively. Canonica…	Field	Urban wastewater	Industrial and agricultural wastewater	Macroinvertebrate Community Composition According To Family Sensitivity -	Ethiopian Biological Score index - sensitivity similar to Biological Monitoring Working Party (BMWP)	Structural
2019	Mereta, S. T.; Ambelu, A.; Ermias, A.; Abdie, Y.; Moges, M.; Haddis, A.; Hailu, D.; Beyene, H.; Kebede, B.; Mulat, W. L.	Effects of untreated industrial effluents on water quality and benthic macroinvertebrate assemblages of Lake Hawassa and its tributaries, Southern Ethiopia	African Journal of Aquatic Science	http://dx.doi.org/10.2989/16085914.2019.1671168	The present study investigates the impacts of industrial effluents on the macroinvertebrate assemblages and water quality of the Lake Hawassa watershed. The water quality and macroinvertebrate assemblages were assessed at 40 sampling sites. The chemical and ecological water quality was evaluated using the Basic Prati index and the Ethiopian Biological Score Index (ETHbios), respectively. Canonica…	Field	Urban wastewater	Industrial and agricultural wastewater	Macroinvertebrate Diversity	Shannon-Wiener diversity index	Structural
2019	Miao, Lingzhan; Guo, Song; Liu, Zhilin; Liu, Songqi; You, Guoxiang; Qu, Hao; Hou, Jun	Effects of Nanoplastics on Freshwater Biofilm Microbial Metabolic Functions as Determined by BIOLOG ECO Microplates	International Journal of Environmental Research and Public Health	http://dx.doi.org/10.3390/ijerph16234641	Nanoplastic (NP) contamination is becoming a pervasive issue as NPs, originating from microplastic particles, pose potentially harmful environmental impacts on aquatic ecosystems. The environmental hazards of NPs on microorganisms have been well documented in recent studies; however, little is known about their ecotoxicity effects on freshwater biofilms, which serve as important primary producers…	Microcosm	Nanoparticles		Microbial Functional Diversity	Shannon–Wiener diversity index, Simpson diversity index, and Shannon evenness index)	Functional	Functional traits - status or composition
2019	Miao, Lingzhan; Guo, Song; Liu, Zhilin; Liu, Songqi; You, Guoxiang; Qu, Hao; Hou, Jun	Effects of Nanoplastics on Freshwater Biofilm Microbial Metabolic Functions as Determined by BIOLOG ECO Microplates	International Journal of Environmental Research and Public Health	http://dx.doi.org/10.3390/ijerph16234640	Nanoplastic (NP) contamination is becoming a pervasive issue as NPs, originating from microplastic particles, pose potentially harmful environmental impacts on aquatic ecosystems. The environmental hazards of NPs on microorganisms have been well documented in recent studies; however, little is known about their ecotoxicity effects on freshwater biofilms, which serve as important primary producers…	Microcosm	Nanoparticles		Microbial Functional Metabolic Profile - Carbon Utilization Characteristics	average well-color development (AWCD)	Functional	state
2019	Miao, Lingzhan; Wang, Peifang; Hou, Jun; Yao, Yu; Liu, Zhilin; Liu, Songqi; Li, Tengfei	Distinct community structure and microbial functions of biofilms colonizing microplastics	Science of the Total Environment	http://dx.doi.org/10.1016/j.scitotenv.2018.09.379	Microplastics are frequently detected in freshwater environments, serving as a new factitious substrate for colonization of biofilm-forming microorganisms. Distinct microbial assemblages between microplastics and surrounding waters have been well documented; however, there is insufficient knowledge regarding biofilm colonization of plastic and non-plastic substrates, despite the fact that microbi…	Microcosm	Microplastic		Microbial Community Structure		Structural
2019	Miao, Lingzhan; Wang, Peifang; Hou, Jun; Yao, Yu; Liu, Zhilin; Liu, Songqi; Li, Tengfei	Distinct community structure and microbial functions of biofilms colonizing microplastics	Science of the Total Environment	http://dx.doi.org/10.1016/j.scitotenv.2018.09.380	Microplastics are frequently detected in freshwater environments, serving as a new factitious substrate for colonization of biofilm-forming microorganisms. Distinct microbial assemblages between microplastics and surrounding waters have been well documented; however, there is insufficient knowledge regarding biofilm colonization of plastic and non-plastic substrates, despite the fact that microbi…	Microcosm	Microplastic		Microbial Diversity	Richness, diversity, evenness	Structural
2019	Miao, Lingzhan; Wang, Peifang; Hou, Jun; Yao, Yu; Liu, Zhilin; Liu, Songqi; Li, Tengfei	Distinct community structure and microbial functions of biofilms colonizing microplastics	Science of the Total Environment	http://dx.doi.org/10.1016/j.scitotenv.2018.09.378	Microplastics are frequently detected in freshwater environments, serving as a new factitious substrate for colonization of biofilm-forming microorganisms. Distinct microbial assemblages between microplastics and surrounding waters have been well documented; however, there is insufficient knowledge regarding biofilm colonization of plastic and non-plastic substrates, despite the fact that microbi…	Microcosm	Microplastic		Microbial Functional Diversity		Functional	Functional traits - status or composition
2019	Moiseenko, T; Sharov, A	Large Russian Lakes Ladoga, Onega, and Imandra under Strong Pollution and in the Period of Revitalization: A Review	GEOSCIENCES	https://dx.doi.org/10.3390/geosciences9120492	In this paper, retrospective analyses of long-term changes in the aquatic ecosystem of Ladoga, Onega, and Imandra lakes, situated within North-West Russia, are presented. At the beginning of the last century, the lakes were oligotrophic, freshwater and similar in origin in terms of the chemical composition of waters and aquatic fauna. Three stages were identified in this study: reference conditio…	field - observational	domestic sewage	urban & industrial development	Fish Abundance		Functional	state
2019	Moiseenko, T; Sharov, A	Large Russian Lakes Ladoga, Onega, and Imandra under Strong Pollution and in the Period of Revitalization: A Review	GEOSCIENCES	https://dx.doi.org/10.3390/geosciences9120492	In this paper, retrospective analyses of long-term changes in the aquatic ecosystem of Ladoga, Onega, and Imandra lakes, situated within North-West Russia, are presented. At the beginning of the last century, the lakes were oligotrophic, freshwater and similar in origin in terms of the chemical composition of waters and aquatic fauna. Three stages were identified in this study: reference conditio…	field - observational	domestic sewage	urban & industrial development	Fish Diversity		Structural
2019	Moiseenko, T; Sharov, A	Large Russian Lakes Ladoga, Onega, and Imandra under Strong Pollution and in the Period of Revitalization: A Review	GEOSCIENCES	https://dx.doi.org/10.3390/geosciences9120492	In this paper, retrospective analyses of long-term changes in the aquatic ecosystem of Ladoga, Onega, and Imandra lakes, situated within North-West Russia, are presented. At the beginning of the last century, the lakes were oligotrophic, freshwater and similar in origin in terms of the chemical composition of waters and aquatic fauna. Three stages were identified in this study: reference conditio…	field - observational	domestic sewage	urban & industrial development	Phytoplankton Biomass		Functional	state
2019	Moiseenko, T; Sharov, A	Large Russian Lakes Ladoga, Onega, and Imandra under Strong Pollution and in the Period of Revitalization: A Review	GEOSCIENCES	https://dx.doi.org/10.3390/geosciences9120492	In this paper, retrospective analyses of long-term changes in the aquatic ecosystem of Ladoga, Onega, and Imandra lakes, situated within North-West Russia, are presented. At the beginning of the last century, the lakes were oligotrophic, freshwater and similar in origin in terms of the chemical composition of waters and aquatic fauna. Three stages were identified in this study: reference conditio…	field - observational	domestic sewage	urban & industrial development	Zoobenthos Abundance		Functional	state
2019	Moiseenko, T; Sharov, A	Large Russian Lakes Ladoga, Onega, and Imandra under Strong Pollution and in the Period of Revitalization: A Review	GEOSCIENCES	https://dx.doi.org/10.3390/geosciences9120492	In this paper, retrospective analyses of long-term changes in the aquatic ecosystem of Ladoga, Onega, and Imandra lakes, situated within North-West Russia, are presented. At the beginning of the last century, the lakes were oligotrophic, freshwater and similar in origin in terms of the chemical composition of waters and aquatic fauna. Three stages were identified in this study: reference conditio…	field - observational	domestic sewage	urban & industrial development	Zoobenthos Biomass		Functional	state
2019	Moiseenko, T; Sharov, A	Large Russian Lakes Ladoga, Onega, and Imandra under Strong Pollution and in the Period of Revitalization: A Review	GEOSCIENCES	https://dx.doi.org/10.3390/geosciences9120492	In this paper, retrospective analyses of long-term changes in the aquatic ecosystem of Ladoga, Onega, and Imandra lakes, situated within North-West Russia, are presented. At the beginning of the last century, the lakes were oligotrophic, freshwater and similar in origin in terms of the chemical composition of waters and aquatic fauna. Three stages were identified in this study: reference conditio…	field - observational	domestic sewage	urban & industrial development	Zooplankton Diversity		Structural
2019	Moiseenko, T; Sharov, A	Large Russian Lakes Ladoga, Onega, and Imandra under Strong Pollution and in the Period of Revitalization: A Review	GEOSCIENCES	https://dx.doi.org/10.3390/geosciences9120492	In this paper, retrospective analyses of long-term changes in the aquatic ecosystem of Ladoga, Onega, and Imandra lakes, situated within North-West Russia, are presented. At the beginning of the last century, the lakes were oligotrophic, freshwater and similar in origin in terms of the chemical composition of waters and aquatic fauna. Three stages were identified in this study: reference conditio…	field - observational	domestic sewage	urban & industrial development	Zooplankton Diversity	Species diversity index	Structural
2019	Price, Elliott L.; Peric, Mirela Sertic; Romero, Gustavo Q.; Kratina, Pavel	Land use alters trophic redundancy and resource flow through stream food webs	Journal of Animal Ecology	http://dx.doi.org/10.1111/1365-2656.12957	The changes to physical and chemical ecosystem characteristics as a response to pervasive and intensifying land use have the potential to alter the consumer-resource interactions and to rewire the flow of energy through entire food webs. We investigated these structural and functional properties of food webs in stream ecosystems distributed across woodland, agricultural and urban areas in the Zag…	Field	Urban land use	Agricultural land use	Change In Diets Of Macroinvertebrate Predators	Proportional contribution of different macroinvertebrate functional groups to diets of macroinvertebrate predators using a stable isotope mixing model	Functional	Functional traits - status or composition
2019	Price, Elliott L.; Peric, Mirela Sertic; Romero, Gustavo Q.; Kratina, Pavel	Land use alters trophic redundancy and resource flow through stream food webs	Journal of Animal Ecology	http://dx.doi.org/10.1111/1365-2656.12956	The changes to physical and chemical ecosystem characteristics as a response to pervasive and intensifying land use have the potential to alter the consumer-resource interactions and to rewire the flow of energy through entire food webs. We investigated these structural and functional properties of food webs in stream ecosystems distributed across woodland, agricultural and urban areas in the Zag…	Field	Urban land use	Agricultural land use	Change In Diets Of Primary Consumers	Estimated proportional contribution of basal resources to diets of primary consumers using a stable isotope mixing model.	Functional	Functional traits - status or composition
2019	Price, Elliott L.; Peric, Mirela Sertic; Romero, Gustavo Q.; Kratina, Pavel	Land use alters trophic redundancy and resource flow through stream food webs	Journal of Animal Ecology	http://dx.doi.org/10.1111/1365-2656.12960	The changes to physical and chemical ecosystem characteristics as a response to pervasive and intensifying land use have the potential to alter the consumer-resource interactions and to rewire the flow of energy through entire food webs. We investigated these structural and functional properties of food webs in stream ecosystems distributed across woodland, agricultural and urban areas in the Zag…	Field	Urban land use	Agricultural land use	Changes In Diets Of Primary Consumers And Predators In Response To Changed Composition Of Resources	mean δ15N of primary consumers and macroinvertebrate predators	Functional	food web level
2019	Price, Elliott L.; Peric, Mirela Sertic; Romero, Gustavo Q.; Kratina, Pavel	Land use alters trophic redundancy and resource flow through stream food webs	Journal of Animal Ecology	http://dx.doi.org/10.1111/1365-2656.12959	The changes to physical and chemical ecosystem characteristics as a response to pervasive and intensifying land use have the potential to alter the consumer-resource interactions and to rewire the flow of energy through entire food webs. We investigated these structural and functional properties of food webs in stream ecosystems distributed across woodland, agricultural and urban areas in the Zag…	Field	Urban land use	Agricultural land use	Flow of Energy Through Food Web	mean δ15N of basal resources, potential prey and macroinvertebrate predators	Functional	food web level
2019	Price, Elliott L.; Peric, Mirela Sertic; Romero, Gustavo Q.; Kratina, Pavel	Land use alters trophic redundancy and resource flow through stream food webs	Journal of Animal Ecology	http://dx.doi.org/10.1111/1365-2656.12963	The changes to physical and chemical ecosystem characteristics as a response to pervasive and intensifying land use have the potential to alter the consumer-resource interactions and to rewire the flow of energy through entire food webs. We investigated these structural and functional properties of food webs in stream ecosystems distributed across woodland, agricultural and urban areas in the Zag…	Field	Urban land use	Agricultural land use	Length of Food Chain	Length of food chain	Functional	food web level
2019	Price, Elliott L.; Peric, Mirela Sertic; Romero, Gustavo Q.; Kratina, Pavel	Land use alters trophic redundancy and resource flow through stream food webs	Journal of Animal Ecology	http://dx.doi.org/10.1111/1365-2656.12962	The changes to physical and chemical ecosystem characteristics as a response to pervasive and intensifying land use have the potential to alter the consumer-resource interactions and to rewire the flow of energy through entire food webs. We investigated these structural and functional properties of food webs in stream ecosystems distributed across woodland, agricultural and urban areas in the Zag…	Field	Urban land use	Agricultural land use	Niche Uniformity	Standard deviation of nearest neighbour distance	Functional	food web level
2019	Price, Elliott L.; Peric, Mirela Sertic; Romero, Gustavo Q.; Kratina, Pavel	Land use alters trophic redundancy and resource flow through stream food webs	Journal of Animal Ecology	http://dx.doi.org/10.1111/1365-2656.12955	The changes to physical and chemical ecosystem characteristics as a response to pervasive and intensifying land use have the potential to alter the consumer-resource interactions and to rewire the flow of energy through entire food webs. We investigated these structural and functional properties of food webs in stream ecosystems distributed across woodland, agricultural and urban areas in the Zag…	Field	Urban land use	Agricultural land use	Periphyton Primary Production	Chlorophyll a concentration	Functional	rate
2019	Price, Elliott L.; Peric, Mirela Sertic; Romero, Gustavo Q.; Kratina, Pavel	Land use alters trophic redundancy and resource flow through stream food webs	Journal of Animal Ecology	http://dx.doi.org/10.1111/1365-2656.12961	The changes to physical and chemical ecosystem characteristics as a response to pervasive and intensifying land use have the potential to alter the consumer-resource interactions and to rewire the flow of energy through entire food webs. We investigated these structural and functional properties of food webs in stream ecosystems distributed across woodland, agricultural and urban areas in the Zag…	Field	Urban land use	Agricultural land use	Trophic Redundancy	Mean neighbour distance in isotopic space	Functional	food web level
2019	Price, Elliott L.; Peric, Mirela Sertic; Romero, Gustavo Q.; Kratina, Pavel	Land use alters trophic redundancy and resource flow through stream food webs	Journal of Animal Ecology	http://dx.doi.org/10.1111/1365-2656.12958	The changes to physical and chemical ecosystem characteristics as a response to pervasive and intensifying land use have the potential to alter the consumer-resource interactions and to rewire the flow of energy through entire food webs. We investigated these structural and functional properties of food webs in stream ecosystems distributed across woodland, agricultural and urban areas in the Zag…	Field	Urban land use	Agricultural land use	Variance In Isotopic Contribution Of Macroinvertebrate Consumers	Isotopic variance of basal resouces, prey and macroinvertebrate predators	Functional	food web level
2019	Price, Elliott L.; Peric, Mirela Sertic; Romero, Gustavo Q.; Kratina, Pavel	Land use alters trophic redundancy and resource flow through stream food webs	Journal of Animal Ecology	http://dx.doi.org/10.1111/1365-2656.12964	The changes to physical and chemical ecosystem characteristics as a response to pervasive and intensifying land use have the potential to alter the consumer-resource interactions and to rewire the flow of energy through entire food webs. We investigated these structural and functional properties of food webs in stream ecosystems distributed across woodland, agricultural and urban areas in the Zag…	Field	Urban land use	Agricultural land use	variety of trophic levels and basal resources that are exploited as a food source by the macroinvertebrate assemblages	δ15N range and δ13C range	Functional	food web level
2019	Richmond, Erinn K.; Rosi, Emma J.; Reisinger, Alexander J.; Hanrahan, Brittany R.; Thompson, Ross M.; Grace, Michael R.	Influences of the antidepressant fluoxetine on stream ecosystem function and aquatic insect emergence at environmentally realistic concentrations	JOURNAL OF FRESHWATER ECOLOGY	http://dx.doi.org/10.1080/02705060.2019.1629546	Fluoxetine, a selective serotonin reuptake inhibitor (SSRI), is frequently detected in surface waters globally, yet the effects of SSRIs on ecological processes at environmentally realistic concentrations are not currently known. We used a controlled, replicated artificial stream experiment to expose biofilm, algal and stream insect communities to two different concentrations of fluoxetine: 20 ng…	Field - observational	Fluoxetine		Chlorophyll-a Biomass (biofilm)	Biofilm Chl-a (µg/cm2)	Functional	state
2019	Richmond, Erinn K.; Rosi, Emma J.; Reisinger, Alexander J.; Hanrahan, Brittany R.; Thompson, Ross M.; Grace, Michael R.	Influences of the antidepressant fluoxetine on stream ecosystem function and aquatic insect emergence at environmentally realistic concentrations	JOURNAL OF FRESHWATER ECOLOGY	http://dx.doi.org/10.1080/02705060.2019.1629546	Fluoxetine, a selective serotonin reuptake inhibitor (SSRI), is frequently detected in surface waters globally, yet the effects of SSRIs on ecological processes at environmentally realistic concentrations are not currently known. We used a controlled, replicated artificial stream experiment to expose biofilm, algal and stream insect communities to two different concentrations of fluoxetine: 20 ng…	Field - observational	Fluoxetine		Chlorophyll-a Biomass	Whole stream	Functional	State
2019	Richmond, Erinn K.; Rosi, Emma J.; Reisinger, Alexander J.; Hanrahan, Brittany R.; Thompson, Ross M.; Grace, Michael R.	Influences of the antidepressant fluoxetine on stream ecosystem function and aquatic insect emergence at environmentally realistic concentrations	JOURNAL OF FRESHWATER ECOLOGY	http://dx.doi.org/10.1080/02705060.2019.1629546	Fluoxetine, a selective serotonin reuptake inhibitor (SSRI), is frequently detected in surface waters globally, yet the effects of SSRIs on ecological processes at environmentally realistic concentrations are not currently known. We used a controlled, replicated artificial stream experiment to expose biofilm, algal and stream insect communities to two different concentrations of fluoxetine: 20 ng…	Field - observational	Fluoxetine		Ecosystem Respiration	whole stream	Functional	rate
2019	Richmond, Erinn K.; Rosi, Emma J.; Reisinger, Alexander J.; Hanrahan, Brittany R.; Thompson, Ross M.; Grace, Michael R.	Influences of the antidepressant fluoxetine on stream ecosystem function and aquatic insect emergence at environmentally realistic concentrations	JOURNAL OF FRESHWATER ECOLOGY	http://dx.doi.org/10.1080/02705060.2019.1629546	Fluoxetine, a selective serotonin reuptake inhibitor (SSRI), is frequently detected in surface waters globally, yet the effects of SSRIs on ecological processes at environmentally realistic concentrations are not currently known. We used a controlled, replicated artificial stream experiment to expose biofilm, algal and stream insect communities to two different concentrations of fluoxetine: 20 ng…	Field - observational	Fluoxetine		Ecosystem Respiration (biofilm)	Biofilm Quartz rocks with biofilms. (mg O2 cm−2 h−1	Functional	rate
2019	Richmond, Erinn K.; Rosi, Emma J.; Reisinger, Alexander J.; Hanrahan, Brittany R.; Thompson, Ross M.; Grace, Michael R.	Influences of the antidepressant fluoxetine on stream ecosystem function and aquatic insect emergence at environmentally realistic concentrations	JOURNAL OF FRESHWATER ECOLOGY	http://dx.doi.org/10.1080/02705060.2019.1629546	Fluoxetine, a selective serotonin reuptake inhibitor (SSRI), is frequently detected in surface waters globally, yet the effects of SSRIs on ecological processes at environmentally realistic concentrations are not currently known. We used a controlled, replicated artificial stream experiment to expose biofilm, algal and stream insect communities to two different concentrations of fluoxetine: 20 ng…	Field - observational	Fluoxetine		Gross Primary Production	whole stream	Functional	rate
2019	Richmond, Erinn K.; Rosi, Emma J.; Reisinger, Alexander J.; Hanrahan, Brittany R.; Thompson, Ross M.; Grace, Michael R.	Influences of the antidepressant fluoxetine on stream ecosystem function and aquatic insect emergence at environmentally realistic concentrations	JOURNAL OF FRESHWATER ECOLOGY	http://dx.doi.org/10.1080/02705060.2019.1629546	Fluoxetine, a selective serotonin reuptake inhibitor (SSRI), is frequently detected in surface waters globally, yet the effects of SSRIs on ecological processes at environmentally realistic concentrations are not currently known. We used a controlled, replicated artificial stream experiment to expose biofilm, algal and stream insect communities to two different concentrations of fluoxetine: 20 ng…	Field - observational	Fluoxetine		Gross Primary Production (biofilm)	Biofilm Quartz rocks with biofilms. (mg O2 cm−2 h−1	Functional	rate
2019	Richmond, Erinn K.; Rosi, Emma J.; Reisinger, Alexander J.; Hanrahan, Brittany R.; Thompson, Ross M.; Grace, Michael R.	Influences of the antidepressant fluoxetine on stream ecosystem function and aquatic insect emergence at environmentally realistic concentrations	JOURNAL OF FRESHWATER ECOLOGY	http://dx.doi.org/10.1080/02705060.2019.1629552	Fluoxetine, a selective serotonin reuptake inhibitor (SSRI), is frequently detected in surface waters globally, yet the effects of SSRIs on ecological processes at environmentally realistic concentrations are not currently known. We used a controlled, replicated artificial stream experiment to expose biofilm, algal and stream insect communities to two different concentrations of fluoxetine: 20 ng…	Field - observational	Fluoxetine		Invertebrate Emergence		Structural
2019	Richmond, Erinn K.; Rosi, Emma J.; Reisinger, Alexander J.; Hanrahan, Brittany R.; Thompson, Ross M.; Grace, Michael R.	Influences of the antidepressant fluoxetine on stream ecosystem function and aquatic insect emergence at environmentally realistic concentrations	JOURNAL OF FRESHWATER ECOLOGY	http://dx.doi.org/10.1080/02705060.2019.1629546	Fluoxetine, a selective serotonin reuptake inhibitor (SSRI), is frequently detected in surface waters globally, yet the effects of SSRIs on ecological processes at environmentally realistic concentrations are not currently known. We used a controlled, replicated artificial stream experiment to expose biofilm, algal and stream insect communities to two different concentrations of fluoxetine: 20 ng…	Field - observational	Fluoxetine		Microbial Functional Metabolic Profile	Average well colour development	Functional	Functional traits - status or composition
2019	Richmond, Erinn K.; Rosi, Emma J.; Reisinger, Alexander J.; Hanrahan, Brittany R.; Thompson, Ross M.; Grace, Michael R.	Influences of the antidepressant fluoxetine on stream ecosystem function and aquatic insect emergence at environmentally realistic concentrations	JOURNAL OF FRESHWATER ECOLOGY	http://dx.doi.org/10.1080/02705060.2019.1629546	Fluoxetine, a selective serotonin reuptake inhibitor (SSRI), is frequently detected in surface waters globally, yet the effects of SSRIs on ecological processes at environmentally realistic concentrations are not currently known. We used a controlled, replicated artificial stream experiment to expose biofilm, algal and stream insect communities to two different concentrations of fluoxetine: 20 ng…	Field - observational	Fluoxetine		Net Ecosystem Production (biofilm)	Biofilm	Functional	rate
2019	Salmaso, Francesca; Quadroni, Silvia; Compare, Stefania; Gentili, Gaetano; Crosa, Giuseppe	Benthic diatoms as bioindicators of environmental alterations in different watercourses of northern Italy	Environmental Monitoring and Assessment	http://dx.doi.org/10.1007/s10661-019-7290-x	This work aims to evaluate the effects of different environmental factors (i.e., geographical, chemical, and hydrological) on benthic diatoms at 34 sites located in 13 watercourses of northern Italy, and to highlight possible misclassifications of the ecological status of watercourses, sensu Water Framework Directive, related to the normative index currently adopted in Italy (ICMi). The analysis …	Field	Urban wastewater	Hydrological alteration, agricultural nutrients	Diatom Ecological Guild Composition		Functional	Functional traits - status or composition
2019	Salmaso, Francesca; Quadroni, Silvia; Compare, Stefania; Gentili, Gaetano; Crosa, Giuseppe	Benthic diatoms as bioindicators of environmental alterations in different watercourses of northern Italy	Environmental Monitoring and Assessment	http://dx.doi.org/10.1007/s10661-019-7290-x	This work aims to evaluate the effects of different environmental factors (i.e., geographical, chemical, and hydrological) on benthic diatoms at 34 sites located in 13 watercourses of northern Italy, and to highlight possible misclassifications of the ecological status of watercourses, sensu Water Framework Directive, related to the normative index currently adopted in Italy (ICMi). The analysis …	Field	Urban wastewater	Hydrological alteration, agricultural nutrients	Diatom Taxonomical Composition	Italian normative diatom index (the Intercalibration Common Metric index, ICMi)	Structural
2019	Siddiqui, E; Pandey, J	Temporal and spatial variations in carbon and nutrient loads, ion chemistry and trophic status of the Ganga River: a watershed-scale study	LIMNOLOGY	http://dx.doi.org/10.1007/s10201-019-00575-1	Ganga, a river of global significance, is under increasing pressure from excessive release of carbon and nutrients. We conducted the first detailed watershed-scale study to assess water quality status and possible drivers in different segments of the Ganga River. For this, we analyzed 24 water quality variables from March 2016 to February 2018, at 7 study sites, along a 2320-km river stretch. The…	Field - observational	sewage	agricultural & industrial runoff	Biological Oxygen Demand		Functional	state
2019	Siddiqui, E; Pandey, J	Temporal and spatial variations in carbon and nutrient loads, ion chemistry and trophic status of the Ganga River: a watershed-scale study	LIMNOLOGY	http://dx.doi.org/10.1007/s10201-019-00575-2	Ganga, a river of global significance, is under increasing pressure from excessive release of carbon and nutrients. We conducted the first detailed watershed-scale study to assess water quality status and possible drivers in different segments of the Ganga River. For this, we analyzed 24 water quality variables from March 2016 to February 2018, at 7 study sites, along a 2320-km river stretch. The…	Field - observational	sewage	agricultural & industrial runoff	Chlorophyll-a Biomass		Functional	state
2019	Siddiqui, E; Pandey, J	Temporal and spatial variations in carbon and nutrient loads, ion chemistry and trophic status of the Ganga River: a watershed-scale study	LIMNOLOGY	http://dx.doi.org/10.1007/s10201-019-00575-3	Ganga, a river of global significance, is under increasing pressure from excessive release of carbon and nutrients. We conducted the first detailed watershed-scale study to assess water quality status and possible drivers in different segments of the Ganga River. For this, we analyzed 24 water quality variables from March 2016 to February 2018, at 7 study sites, along a 2320-km river stretch. The…	Field - observational	sewage	agricultural & industrial runoff	Gross Primary Production		Functional	rate
2018	Arias-Andres, Maria; Kettner, Marie Therese; Miki, Takeshi; Grossart, Hans-Peter	Microplastics: New substrates for heterotrophic activity contribute to altering organic matter cycles in aquatic ecosystems	Science of the Total Environment	http://dx.doi.org/10.1016/j.scitotenv.2018.04.199	Heterotrophic microbes with the capability to process considerable amounts of organic matter can colonize microplastic particles (MP) in aquatic ecosystems. Weather colonization of microorganisms on MP will alter ecological niche and functioning of microbial communities remains still unanswered. Therefore, we compared the functional diversity of biofilms on microplastics when incubated in three l…	Mesocosm	Microplastic	Nutrient condition of lake	Biomass	of Heterotrophic microbes on microplastics biofilms	Functional	state
2018	Arias-Andres, Maria; Kettner, Marie Therese; Miki, Takeshi; Grossart, Hans-Peter	Microplastics: New substrates for heterotrophic activity contribute to altering organic matter cycles in aquatic ecosystems	Science of the Total Environment	http://dx.doi.org/10.1016/j.scitotenv.2018.04.200	Heterotrophic microbes with the capability to process considerable amounts of organic matter can colonize microplastic particles (MP) in aquatic ecosystems. Weather colonization of microorganisms on MP will alter ecological niche and functioning of microbial communities remains still unanswered. Therefore, we compared the functional diversity of biofilms on microplastics when incubated in three l…	Mesocosm	Microplastic	Nutrient condition of lake	Functional Diversity	of Heterotrophic microbes on microplastics biofilms	Functional	Functional traits - status or composition
2018	Arias-Andres, Maria; Kettner, Marie Therese; Miki, Takeshi; Grossart, Hans-Peter	Microplastics: New substrates for heterotrophic activity contribute to altering organic matter cycles in aquatic ecosystems	Science of the Total Environment	http://dx.doi.org/10.1016/j.scitotenv.2018.04.201	Heterotrophic microbes with the capability to process considerable amounts of organic matter can colonize microplastic particles (MP) in aquatic ecosystems. Weather colonization of microorganisms on MP will alter ecological niche and functioning of microbial communities remains still unanswered. Therefore, we compared the functional diversity of biofilms on microplastics when incubated in three l…	Mesocosm	Microplastic	Nutrient condition of lake	Functional Richness	of Heterotrophic microbes on microplastics biofilms	Functional	Functional traits - status or composition
2018	Blunt, SM; Sackett, JD; Rosen, MR; Benotti, MJ; Trenholm, RA; Vanderford, BJ; Hedlund, BP; Moser, DP	Association between degradation of pharmaceuticals and endocrine-disrupting compounds and microbial communities along a treated wastewater effluent gradient in Lake Mead	SCIENCE OF THE TOTAL ENVIRONMENT	http://dx.doi.org/10.1016/j.scitotenv.2017.10.052	The role of microbial communities in the degradation of trace organic contaminants in the environment is little understood. In this study, the biotransformation potential of 27 pharmaceuticals and endocrine-disrupting compounds was examined in parallel with a characterization of the native microbial community in water samples fromfour sites variously impacted by urban run-off andwastewater discha…	field observation and microcosm	pharmaceutical mixture and wastewater		Bacterial Counts	Abundance of microbes as both secondary production and potential for nutrient cycling	Functional	State
2018	Blunt, SM; Sackett, JD; Rosen, MR; Benotti, MJ; Trenholm, RA; Vanderford, BJ; Hedlund, BP; Moser, DP	Association between degradation of pharmaceuticals and endocrine-disrupting compounds and microbial communities along a treated wastewater effluent gradient in Lake Mead	SCIENCE OF THE TOTAL ENVIRONMENT	http://dx.doi.org/10.1016/j.scitotenv.2017.10.052	The role of microbial communities in the degradation of trace organic contaminants in the environment is little understood. In this study, the biotransformation potential of 27 pharmaceuticals and endocrine-disrupting compounds was examined in parallel with a characterization of the native microbial community in water samples fromfour sites variously impacted by urban run-off andwastewater discha…	field observation and microcosm	pharmaceutical mixture and wastewater		Dissolved Organic Carbon		Functional	State
2018	Blunt, SM; Sackett, JD; Rosen, MR; Benotti, MJ; Trenholm, RA; Vanderford, BJ; Hedlund, BP; Moser, DP	Association between degradation of pharmaceuticals and endocrine-disrupting compounds and microbial communities along a treated wastewater effluent gradient in Lake Mead	SCIENCE OF THE TOTAL ENVIRONMENT	http://dx.doi.org/10.1016/j.scitotenv.2017.10.052	The role of microbial communities in the degradation of trace organic contaminants in the environment is little understood. In this study, the biotransformation potential of 27 pharmaceuticals and endocrine-disrupting compounds was examined in parallel with a characterization of the native microbial community in water samples fromfour sites variously impacted by urban run-off andwastewater discha…	field observation and microcosm	pharmaceutical mixture and wastewater		Microbial Community Composition And Diversity		Structural
2018	Blunt, SM; Sackett, JD; Rosen, MR; Benotti, MJ; Trenholm, RA; Vanderford, BJ; Hedlund, BP; Moser, DP	Association between degradation of pharmaceuticals and endocrine-disrupting compounds and microbial communities along a treated wastewater effluent gradient in Lake Mead	SCIENCE OF THE TOTAL ENVIRONMENT	http://dx.doi.org/10.1016/j.scitotenv.2017.10.052	The role of microbial communities in the degradation of trace organic contaminants in the environment is little understood. In this study, the biotransformation potential of 27 pharmaceuticals and endocrine-disrupting compounds was examined in parallel with a characterization of the native microbial community in water samples fromfour sites variously impacted by urban run-off andwastewater discha…	field observation and microcosm	pharmaceutical mixture and wastewater		Microbial Functional Metabolic Profile	microbial community metabolic potential fingerprinting	Functional	Functional traits - status or composition
2018	Blunt, SM; Sackett, JD; Rosen, MR; Benotti, MJ; Trenholm, RA; Vanderford, BJ; Hedlund, BP; Moser, DP	Association between degradation of pharmaceuticals and endocrine-disrupting compounds and microbial communities along a treated wastewater effluent gradient in Lake Mead	SCIENCE OF THE TOTAL ENVIRONMENT	http://dx.doi.org/10.1016/j.scitotenv.2017.10.052	The role of microbial communities in the degradation of trace organic contaminants in the environment is little understood. In this study, the biotransformation potential of 27 pharmaceuticals and endocrine-disrupting compounds was examined in parallel with a characterization of the native microbial community in water samples fromfour sites variously impacted by urban run-off andwastewater discha…	field observation and microcosm	pharmaceutical mixture and wastewater		Total P		Functional	State
2018	Camacho, A; Picazo, A; Rochera, C; Pena, M; Morant, D; Miralles-Lorenzo, J; Santamans, AC; Estruch, H; Montoya, T; Fayos, G; Ferriol, C	Serial Use of Helosciadum nodiflorum and Typha latifolia in Mediterranean Constructed Wetlands to Naturalize Effluents of Wastewater Treatment Plants	WATER	http://dx.doi.org/10.3390/w10060717	Constructed wetlands are commonly used for sewage treatment. However, as the natural processes operate, these artificial ecosystems can also be used to enhance the equalization of water features to those of the receiving environments, thus reducing the impacts of the treated water on the natural systems. Here, we studied, by a year-round survey, the simultaneous and separated operation of two sub…	field - observational	wastewater discharge, sewage.		Biological Oxygen Demand		Functional	Rate
2018	Camacho, A; Picazo, A; Rochera, C; Pena, M; Morant, D; Miralles-Lorenzo, J; Santamans, AC; Estruch, H; Montoya, T; Fayos, G; Ferriol, C	Serial Use of Helosciadum nodiflorum and Typha latifolia in Mediterranean Constructed Wetlands to Naturalize Effluents of Wastewater Treatment Plants	WATER	http://dx.doi.org/10.3390/w10060717	Constructed wetlands are commonly used for sewage treatment. However, as the natural processes operate, these artificial ecosystems can also be used to enhance the equalization of water features to those of the receiving environments, thus reducing the impacts of the treated water on the natural systems. Here, we studied, by a year-round survey, the simultaneous and separated operation of two sub…	field - observational	wastewater discharge, sewage.		Dissolved Organic Carbon		Functional	State
2018	Camacho, A; Picazo, A; Rochera, C; Pena, M; Morant, D; Miralles-Lorenzo, J; Santamans, AC; Estruch, H; Montoya, T; Fayos, G; Ferriol, C	Serial Use of Helosciadum nodiflorum and Typha latifolia in Mediterranean Constructed Wetlands to Naturalize Effluents of Wastewater Treatment Plants	WATER	http://dx.doi.org/10.3390/w10060717	Constructed wetlands are commonly used for sewage treatment. However, as the natural processes operate, these artificial ecosystems can also be used to enhance the equalization of water features to those of the receiving environments, thus reducing the impacts of the treated water on the natural systems. Here, we studied, by a year-round survey, the simultaneous and separated operation of two sub…	field - observational	wastewater discharge, sewage.		Total N		Functional	State
2018	Camacho, A; Picazo, A; Rochera, C; Pena, M; Morant, D; Miralles-Lorenzo, J; Santamans, AC; Estruch, H; Montoya, T; Fayos, G; Ferriol, C	Serial Use of Helosciadum nodiflorum and Typha latifolia in Mediterranean Constructed Wetlands to Naturalize Effluents of Wastewater Treatment Plants	WATER	http://dx.doi.org/10.3390/w10060717	Constructed wetlands are commonly used for sewage treatment. However, as the natural processes operate, these artificial ecosystems can also be used to enhance the equalization of water features to those of the receiving environments, thus reducing the impacts of the treated water on the natural systems. Here, we studied, by a year-round survey, the simultaneous and separated operation of two sub…	field - observational	wastewater discharge, sewage.		Total P		Functional	State
2018	Mielnik, L; Kowalczuk, P	Optical characteristic of humic acids from lake sediments by excitation-emission matrix fluorescence with PARAFAC model	JOURNAL OF SOILS AND SEDIMENTS	http://dx.doi.org/10.1007/s11368-018-1947-x	The study aimed to find out whether fluorescence parameters of humic acids (HA), obtained from excitation-emission matrix (EEM) fluorescence spectra, could be used to explain the origin and properties of lake sediments organic matter. The research material was HA extracted from lake sediments. Sediment samples were collected in the summer stagnation, from maximum depth of each lake. Humic acids e…	field - observational	Pharmaceutical mixture		Dissolved Organic Carbon		Functional	State
2018	Oest, Adam; Alsaffar, Ali; Fenner, Mitchell; Azzopardi, Dominic; Tiquia-Arashiro, Sonia M.	Patterns of Change in Metabolic Capabilities of Sediment Microbial Communities in River and Lake Ecosystems	International Journal of Microbiology	http://dx.doi.org/10.1155/2018/6234931	Information on the biodegradation potential of lake and river microbial communities is essential for watershed management. The water draining into the lake ecosystems often carries a significant amount of suspended sediments, which are transported by rivers and streams from the local drainage basin. The organic carbon processing in the sediments is executed by heterotrophic microbial communities,…	Field	Household pollutants	Industrial pollutants	Microbial Functional Metabolic Profiles - Carbon Substrate Utilization Patterns Of The Sediment Microbial Communities Biolog Ecoplate	Biolog EcoPlate™. corrected absorbance, the average well color development (AWCD).	Functional	Functional traits - status or composition
2018	Oest, Adam; Alsaffar, Ali; Fenner, Mitchell; Azzopardi, Dominic; Tiquia-Arashiro, Sonia M.	Patterns of Change in Metabolic Capabilities of Sediment Microbial Communities in River and Lake Ecosystems	International Journal of Microbiology	http://dx.doi.org/10.1155/2018/6234931	Information on the biodegradation potential of lake and river microbial communities is essential for watershed management. The water draining into the lake ecosystems often carries a significant amount of suspended sediments, which are transported by rivers and streams from the local drainage basin. The organic carbon processing in the sediments is executed by heterotrophic microbial communities,…	Field	Household pollutants	Industrial pollutants	Soil Dehydrogenase Activity	Soil dehydrogenase activity, expressed as mg of TPF (triphenyl formazan) produced g−l of sediment	Functional	rate
2018	Redondo-Hasselerharm, Paula E.; Falahudin, Dede; Peeters, Edwin T. H. M.; Koelmans, Albert A.	Microplastic Effect Thresholds for Freshwater Benthic Macroinvertebrates	Environmental Science & Technology	http://dx.doi.org/10.1021/acs.est.7b05367	Now that microplastics have been detected in lakes, rivers, and estuaries all over the globe, evaluating their effects on biota has become an urgent research priority. This is the first study that aims at determining the effect thresholds for a battery of six freshwater benthic macroinvertebrates with different species traits, using a wide range of microplastic concentrations. Standardized 28 day…	Microcosm	Microplastic		Feeding Rate Of Of Gammarus Pulex And Hyalella Azteca		Functional	Functional traits - status or composition
2018	Redondo-Hasselerharm, Paula E.; Falahudin, Dede; Peeters, Edwin T. H. M.; Koelmans, Albert A.	Microplastic Effect Thresholds for Freshwater Benthic Macroinvertebrates	Environmental Science & Technology	http://dx.doi.org/10.1021/acs.est.7b05367	Now that microplastics have been detected in lakes, rivers, and estuaries all over the globe, evaluating their effects on biota has become an urgent research priority. This is the first study that aims at determining the effect thresholds for a battery of six freshwater benthic macroinvertebrates with different species traits, using a wide range of microplastic concentrations. Standardized 28 day…	Microcosm	Microplastic		Growth Rate	Benthic macroinvertebrates	Functional	rate
2018	Redondo-Hasselerharm, Paula E.; Falahudin, Dede; Peeters, Edwin T. H. M.; Koelmans, Albert A.	Microplastic Effect Thresholds for Freshwater Benthic Macroinvertebrates	Environmental Science & Technology	http://dx.doi.org/10.1021/acs.est.7b05369	Now that microplastics have been detected in lakes, rivers, and estuaries all over the globe, evaluating their effects on biota has become an urgent research priority. This is the first study that aims at determining the effect thresholds for a battery of six freshwater benthic macroinvertebrates with different species traits, using a wide range of microplastic concentrations. Standardized 28 day…	Microcosm	Microplastic		Mortality	Benthic macroinvertebrates	Structural
2018	Saltarelli, Wesley A.; Dodds, Walter K.; Tromboni, Flavia; Calijuri, Maria do Carmo; Neres-Lima, Vinicius; Jordao, Carlos E.; Palhares, Julio C. F.; Cunha, Davi G. F.	Variation of stream metabolism along a tropical environmental gradient	Journal of Limnology	http://dx.doi.org/10.4081/jlimnol.2018.1719	Stream metabolism is affected by both natural and human-induced processes. While metabolism has multiple implications for ecological processes. relatively little is known about how metabolic rates are influenced by land use in tropical streams. ha this study, e assessed the metabolic characteristics and related environmental factors of six streams located in a transition area from Cerrado to Atla…	Field	Urban land use	Agricultural land use	Ecosystem Respiration		Functional	rate
2018	Saltarelli, Wesley A.; Dodds, Walter K.; Tromboni, Flavia; Calijuri, Maria do Carmo; Neres-Lima, Vinicius; Jordao, Carlos E.; Palhares, Julio C. F.; Cunha, Davi G. F.	Variation of stream metabolism along a tropical environmental gradient	Journal of Limnology	http://dx.doi.org/10.4081/jlimnol.2018.1717	Stream metabolism is affected by both natural and human-induced processes. While metabolism has multiple implications for ecological processes. relatively little is known about how metabolic rates are influenced by land use in tropical streams. ha this study, e assessed the metabolic characteristics and related environmental factors of six streams located in a transition area from Cerrado to Atla…	Field	Urban land use	Agricultural land use	Gross Primary Production	GPP was rates of ER plus NEP calcuated using Bayesian Single station estimation model with measurements of Photosynthetically Active Radiation, barometric pressure, dissolved oxygen, temperature and reaeration coefficient.	Functional	rate
2018	Saltarelli, Wesley A.; Dodds, Walter K.; Tromboni, Flavia; Calijuri, Maria do Carmo; Neres-Lima, Vinicius; Jordao, Carlos E.; Palhares, Julio C. F.; Cunha, Davi G. F.	Variation of stream metabolism along a tropical environmental gradient	Journal of Limnology	http://dx.doi.org/10.4081/jlimnol.2018.1718	Stream metabolism is affected by both natural and human-induced processes. While metabolism has multiple implications for ecological processes. relatively little is known about how metabolic rates are influenced by land use in tropical streams. ha this study, e assessed the metabolic characteristics and related environmental factors of six streams located in a transition area from Cerrado to Atla…	Field	Urban land use	Agricultural land use	Net Ecosystem Production	mg oxygen litre per day, converted to g per day using the mean depth of each site	Functional	rate
2018	Simonin, M; Colman, BP; Anderson, SM; King, RS; Ruis, MT; Avellan, A; Bergemann, CM; Perrotta, BG; Geitner, NK; Ho, MC; de la Barrera, B; Unrine, JM; Lowry, GV; Richardson, CJ; Wiesner, MR; Bernhardt, ES	Engineered nanoparticles interact with nutrients to intensify eutrophication in a wetland ecosystem experiment	ECOLOGICAL APPLICATIONS	http://dx.doi.org/10.1002/eap.1742	Despite the rapid rise in diversity and quantities of engineered nanomaterials produced, the impacts of these emerging contaminants on the structure and function of ecosystems have received little attention from ecologists. Moreover, little is known about how manufactured nanomaterials may interact with nutrient pollution in altering ecosystem productivity, despite the recognition that eutrophica…	mesocosm	Nanoparticles	nutrients	Chlorophyll A Biomass	μg/L chl a with an algal bloom threshold defined as 3.37	Functional	state
2018	Simonin, M; Colman, BP; Anderson, SM; King, RS; Ruis, MT; Avellan, A; Bergemann, CM; Perrotta, BG; Geitner, NK; Ho, MC; de la Barrera, B; Unrine, JM; Lowry, GV; Richardson, CJ; Wiesner, MR; Bernhardt, ES	Engineered nanoparticles interact with nutrients to intensify eutrophication in a wetland ecosystem experiment	ECOLOGICAL APPLICATIONS	http://dx.doi.org/10.1002/eap.1742	Despite the rapid rise in diversity and quantities of engineered nanomaterials produced, the impacts of these emerging contaminants on the structure and function of ecosystems have received little attention from ecologists. Moreover, little is known about how manufactured nanomaterials may interact with nutrient pollution in altering ecosystem productivity, despite the recognition that eutrophica…	mesocosm	Nanoparticles	nutrients	Dissolved Organic Carbon		Functional	state
2018	Simonin, M; Colman, BP; Anderson, SM; King, RS; Ruis, MT; Avellan, A; Bergemann, CM; Perrotta, BG; Geitner, NK; Ho, MC; de la Barrera, B; Unrine, JM; Lowry, GV; Richardson, CJ; Wiesner, MR; Bernhardt, ES	Engineered nanoparticles interact with nutrients to intensify eutrophication in a wetland ecosystem experiment	ECOLOGICAL APPLICATIONS	http://dx.doi.org/10.1002/eap.1742	Despite the rapid rise in diversity and quantities of engineered nanomaterials produced, the impacts of these emerging contaminants on the structure and function of ecosystems have received little attention from ecologists. Moreover, little is known about how manufactured nanomaterials may interact with nutrient pollution in altering ecosystem productivity, despite the recognition that eutrophica…	mesocosm	Nanoparticles	nutrients	Ecosystem Respiration		Functional	rate
2018	Simonin, M; Colman, BP; Anderson, SM; King, RS; Ruis, MT; Avellan, A; Bergemann, CM; Perrotta, BG; Geitner, NK; Ho, MC; de la Barrera, B; Unrine, JM; Lowry, GV; Richardson, CJ; Wiesner, MR; Bernhardt, ES	Engineered nanoparticles interact with nutrients to intensify eutrophication in a wetland ecosystem experiment	ECOLOGICAL APPLICATIONS	http://dx.doi.org/10.1002/eap.1742	Despite the rapid rise in diversity and quantities of engineered nanomaterials produced, the impacts of these emerging contaminants on the structure and function of ecosystems have received little attention from ecologists. Moreover, little is known about how manufactured nanomaterials may interact with nutrient pollution in altering ecosystem productivity, despite the recognition that eutrophica…	mesocosm	Nanoparticles	nutrients	Photosynthesis Rate Of Macrophytes	Egeria densa	Functional	rate
2018	Simonin, M; Colman, BP; Anderson, SM; King, RS; Ruis, MT; Avellan, A; Bergemann, CM; Perrotta, BG; Geitner, NK; Ho, MC; de la Barrera, B; Unrine, JM; Lowry, GV; Richardson, CJ; Wiesner, MR; Bernhardt, ES	Engineered nanoparticles interact with nutrients to intensify eutrophication in a wetland ecosystem experiment	ECOLOGICAL APPLICATIONS	http://dx.doi.org/10.1002/eap.1742	Despite the rapid rise in diversity and quantities of engineered nanomaterials produced, the impacts of these emerging contaminants on the structure and function of ecosystems have received little attention from ecologists. Moreover, little is known about how manufactured nanomaterials may interact with nutrient pollution in altering ecosystem productivity, despite the recognition that eutrophica…	mesocosm	Nanoparticles	nutrients	Primary Productivity Of Macrophytes	Egeria densa growth rates	Functional	rate
2018	Simonin, M; Colman, BP; Anderson, SM; King, RS; Ruis, MT; Avellan, A; Bergemann, CM; Perrotta, BG; Geitner, NK; Ho, MC; de la Barrera, B; Unrine, JM; Lowry, GV; Richardson, CJ; Wiesner, MR; Bernhardt, ES	Engineered nanoparticles interact with nutrients to intensify eutrophication in a wetland ecosystem experiment	ECOLOGICAL APPLICATIONS	http://dx.doi.org/10.1002/eap.1742	Despite the rapid rise in diversity and quantities of engineered nanomaterials produced, the impacts of these emerging contaminants on the structure and function of ecosystems have received little attention from ecologists. Moreover, little is known about how manufactured nanomaterials may interact with nutrient pollution in altering ecosystem productivity, despite the recognition that eutrophica…	mesocosm	Nanoparticles	nutrients	Respiration Rate Of Macrophytes	Egeria densa (waterweed)	Functional	rate
2018	Simonin, M; Colman, BP; Anderson, SM; King, RS; Ruis, MT; Avellan, A; Bergemann, CM; Perrotta, BG; Geitner, NK; Ho, MC; de la Barrera, B; Unrine, JM; Lowry, GV; Richardson, CJ; Wiesner, MR; Bernhardt, ES	Engineered nanoparticles interact with nutrients to intensify eutrophication in a wetland ecosystem experiment	ECOLOGICAL APPLICATIONS	http://dx.doi.org/10.1002/eap.1742	Despite the rapid rise in diversity and quantities of engineered nanomaterials produced, the impacts of these emerging contaminants on the structure and function of ecosystems have received little attention from ecologists. Moreover, little is known about how manufactured nanomaterials may interact with nutrient pollution in altering ecosystem productivity, despite the recognition that eutrophica…	mesocosm	Nanoparticles	nutrients	Total N		Functional	state
2018	Simonin, M; Colman, BP; Anderson, SM; King, RS; Ruis, MT; Avellan, A; Bergemann, CM; Perrotta, BG; Geitner, NK; Ho, MC; de la Barrera, B; Unrine, JM; Lowry, GV; Richardson, CJ; Wiesner, MR; Bernhardt, ES	Engineered nanoparticles interact with nutrients to intensify eutrophication in a wetland ecosystem experiment	ECOLOGICAL APPLICATIONS	http://dx.doi.org/10.1002/eap.1742	Despite the rapid rise in diversity and quantities of engineered nanomaterials produced, the impacts of these emerging contaminants on the structure and function of ecosystems have received little attention from ecologists. Moreover, little is known about how manufactured nanomaterials may interact with nutrient pollution in altering ecosystem productivity, despite the recognition that eutrophica…	mesocosm	Nanoparticles	nutrients	Total P		Functional	state
2018	Simonin, M; Colman, BP; Anderson, SM; King, RS; Ruis, MT; Avellan, A; Bergemann, CM; Perrotta, BG; Geitner, NK; Ho, MC; de la Barrera, B; Unrine, JM; Lowry, GV; Richardson, CJ; Wiesner, MR; Bernhardt, ES	Engineered nanoparticles interact with nutrients to intensify eutrophication in a wetland ecosystem experiment	ECOLOGICAL APPLICATIONS	http://dx.doi.org/10.1002/eap.1742	Despite the rapid rise in diversity and quantities of engineered nanomaterials produced, the impacts of these emerging contaminants on the structure and function of ecosystems have received little attention from ecologists. Moreover, little is known about how manufactured nanomaterials may interact with nutrient pollution in altering ecosystem productivity, despite the recognition that eutrophica…	mesocosm	Nanoparticles	nutrients	Trophic Status		Functional	food web level
2018	Wang et al.	Nitrogen removal during the cold season by constructed floating wetlands planted with Oenanthe javanica	Marine and Freshwater REsearch	http://dx.doi.org/10.1071/MF17156	Constructed floating wetlands (CFWs) are used to treat waste waters of various origins either alone or as part of waste water treatment trains. The aim of the present study was to determine the extent of nitrogen removal by CFWs planted with Oenanthe javanica (Blume) DC. at low temperatures (<10°C) and whether CFWs with vesuvianite as a substrate perform better than those without substrate. A bat…	field	wastewater		NO2 Flux		Functional	rate
2018	Zhai, Yujia; Brun, Nadja R.; Bundschuh, Mirco; Schrama, Maarten; Hin, Eline; Vijver, Martina G.; Hunting, Ellard R.	Microbially-mediated indirect effects of silver nanoparticles on aquatic invertebrates	Aquatic Sciences	http://dx.doi.org/10.1007/s00027-018-0594-z	Complex natural systems are affected by multiple anthropogenic stressors, and therefore indirect effects within food webs are increasingly investigated. In this context, dead organic matter (OM) or detritus provides a food source sustaining detrital food webs that recycle the retained energy through microbial decomposition and invertebrate consumption. In aquatic environments, poorly water-solubl…	Microcosm	Silver nanoparticles		Biofilms’ Electron Transport System Activity (bacterial Activity)	determining spectrophotometrically the degradation of 2-(p-iodophenyl)-3-(p-nitrophenyl)-5-phenyl tetrazolium chloride to formazan	Functional	rate
2018	Zhai, Yujia; Brun, Nadja R.; Bundschuh, Mirco; Schrama, Maarten; Hin, Eline; Vijver, Martina G.; Hunting, Ellard R.	Microbially-mediated indirect effects of silver nanoparticles on aquatic invertebrates	Aquatic Sciences	http://dx.doi.org/10.1007/s00027-018-0594-z	Complex natural systems are affected by multiple anthropogenic stressors, and therefore indirect effects within food webs are increasingly investigated. In this context, dead organic matter (OM) or detritus provides a food source sustaining detrital food webs that recycle the retained energy through microbial decomposition and invertebrate consumption. In aquatic environments, poorly water-solubl…	Microcosm	Silver nanoparticles		Growth Rate	macroinvertebrate detritivore Asellus aquaticus	Functional	rate
2018	Zhai, Yujia; Brun, Nadja R.; Bundschuh, Mirco; Schrama, Maarten; Hin, Eline; Vijver, Martina G.; Hunting, Ellard R.	Microbially-mediated indirect effects of silver nanoparticles on aquatic invertebrates	Aquatic Sciences	http://dx.doi.org/10.1007/s00027-018-0594-z	Complex natural systems are affected by multiple anthropogenic stressors, and therefore indirect effects within food webs are increasingly investigated. In this context, dead organic matter (OM) or detritus provides a food source sustaining detrital food webs that recycle the retained energy through microbial decomposition and invertebrate consumption. In aquatic environments, poorly water-solubl…	Microcosm	Silver nanoparticles		Microbial Functional Metabolic Diversity	EcoPlate	Functional	Functional traits - status or composition
2017	Barbosa, M; Inocentes, N; Soares, AMVM; Oliveira, M	Synergy effects of fluoxetine and variability in temperature lead to proportionally greater fitness costs in Daphnia: A multigenerational test	AQUATIC TOXICOLOGY	http://dx.doi.org/10.1016/j.aquatox.2017.10.018	Increased variability in water temperature is predicted to impose disproportionally greater fitness costs than mean increase in temperature. Additionally, water contaminants are currently a major source of human-induced stress likely to produce fitness costs. Global change models forecast an increase in these two human-induced stressors. Yet, in spite the growing interest in understanding how org…	lab	fluoxetine	temperature variability	Daphnia Lifetime Reproductive Success		Structural
2017	Barbosa, M; Inocentes, N; Soares, AMVM; Oliveira, M	Synergy effects of fluoxetine and variability in temperature lead to proportionally greater fitness costs in Daphnia: A multigenerational test	AQUATIC TOXICOLOGY	http://dx.doi.org/10.1016/j.aquatox.2017.10.017	Increased variability in water temperature is predicted to impose disproportionally greater fitness costs than mean increase in temperature. Additionally, water contaminants are currently a major source of human-induced stress likely to produce fitness costs. Global change models forecast an increase in these two human-induced stressors. Yet, in spite the growing interest in understanding how org…	lab	fluoxetine	temperature variability	Daphnia Population Growth Rate		Functional	rate
2017	Barbosa, M; Inocentes, N; Soares, AMVM; Oliveira, M	Synergy effects of fluoxetine and variability in temperature lead to proportionally greater fitness costs in Daphnia: A multigenerational test	AQUATIC TOXICOLOGY	http://dx.doi.org/10.1016/j.aquatox.2017.10.019	Increased variability in water temperature is predicted to impose disproportionally greater fitness costs than mean increase in temperature. Additionally, water contaminants are currently a major source of human-induced stress likely to produce fitness costs. Global change models forecast an increase in these two human-induced stressors. Yet, in spite the growing interest in understanding how org…	lab	fluoxetine	temperature variability	Daphnia Survival		Structural
2017	Gashi, S; Bajmaku, Y; Drini, P	Comparsion of some Chemical Parameters of Urban and Industrial Water Discharges Onto the River Lumbardh of Prizren	IFAC PAPERSONLINE	none	In this paper is described the concept of the monitoring system for water condition and physical - chemical parameters of the water quality. The biggest problem in environmental protection, is the quality of surface water. Complex approach includes physical and chemical analyzes of water of the river Lumbardhi, and those of discharge urban and industrial wastewater. Results from the analysis of t…	field - observational	sewage		Biological Oxygen Demand		Functional	Rate
2017	Gashi, S; Bajmaku, Y; Drini, P	Comparsion of some Chemical Parameters of Urban and Industrial Water Discharges Onto the River Lumbardh of Prizren	IFAC PAPERSONLINE	none	In this paper is described the concept of the monitoring system for water condition and physical - chemical parameters of the water quality. The biggest problem in environmental protection, is the quality of surface water. Complex approach includes physical and chemical analyzes of water of the river Lumbardhi, and those of discharge urban and industrial wastewater. Results from the analysis of t…	field - observational	sewage		Total Organic Carbon		Functional	State
2017	Kim, JW; Rehmann, L; Ray, MB	Development of microalgal bioassay based on the community level physiological profiling (CLPP)	ALGAL RESEARCH-BIOMASS BIOFUELS AND BIOPRODUCTS	http://dx.doi.org/10.1016/j.algal.2017.04.037	Microalgal bioassay was developed based on community level physiological profiling (CLPP) to assess the effect of environmental stressors such as micropollutants. ECO Biolog plates were used to determine the changes in substrate utilization patterns caused by external disturbances such as the presence of antibiotics (a mixture of streptomycin sulfate and penicillin GT sodium), hexadecyl trimethyl…	lab	antibiotics and CTAC antiseptic/surfactant ((a mixture of streptomycin sulfate and penicillin GT sodium), hexadecyl trimethyl ammonium chloride (CTAC), a micropollutant, and their combination (antibiotics and CTAC)		Microbial Metabolic Profile	Substrate utilisation patterns using average well colour development	Functional	Rate
2017	Kraus, TEC; Carpenter, KD; Bergamaschi, BA; Parker, AE; Stumpner, EB; Downing, BD; Travis, NM; Wilkerson, FP; Kendall, C; Mussen, TD	A river-scale Lagrangian experiment examining controls on phytoplankton dynamics in the presence and absence of treated wastewater effluent high in ammonium	LIMNOLOGY AND OCEANOGRAPHY	http://dx.doi.org/10.1002/lno.10497	Phytoplankton are critical component of the food web in most large rivers and estuaries, and thus identifying dominant controls on phytoplankton abundance and species composition is important to scientists, managers, and policymakers. Recent studies from a variety of systems indicate that ammonium (NH4+) in treated wastewater effluent decreases primary production and alters phytoplankton species …	Field - Observational	Wastewater Effluent		Biomass of Phytoplankton		Functional	State
2017	Kraus, TEC; Carpenter, KD; Bergamaschi, BA; Parker, AE; Stumpner, EB; Downing, BD; Travis, NM; Wilkerson, FP; Kendall, C; Mussen, TD	A river-scale Lagrangian experiment examining controls on phytoplankton dynamics in the presence and absence of treated wastewater effluent high in ammonium	LIMNOLOGY AND OCEANOGRAPHY	http://dx.doi.org/10.1002/lno.10497	Phytoplankton are critical component of the food web in most large rivers and estuaries, and thus identifying dominant controls on phytoplankton abundance and species composition is important to scientists, managers, and policymakers. Recent studies from a variety of systems indicate that ammonium (NH4+) in treated wastewater effluent decreases primary production and alters phytoplankton species …	Field - Observational	Wastewater Effluent		Chlorophyll-a concentration		Functional	State
2017	Kraus, TEC; Carpenter, KD; Bergamaschi, BA; Parker, AE; Stumpner, EB; Downing, BD; Travis, NM; Wilkerson, FP; Kendall, C; Mussen, TD	A river-scale Lagrangian experiment examining controls on phytoplankton dynamics in the presence and absence of treated wastewater effluent high in ammonium	LIMNOLOGY AND OCEANOGRAPHY	http://dx.doi.org/10.1002/lno.10497	Phytoplankton are critical component of the food web in most large rivers and estuaries, and thus identifying dominant controls on phytoplankton abundance and species composition is important to scientists, managers, and policymakers. Recent studies from a variety of systems indicate that ammonium (NH4+) in treated wastewater effluent decreases primary production and alters phytoplankton species …	Field - Observational	Wastewater Effluent		Clam Biomass		Functional	State
2017	Kraus, TEC; Carpenter, KD; Bergamaschi, BA; Parker, AE; Stumpner, EB; Downing, BD; Travis, NM; Wilkerson, FP; Kendall, C; Mussen, TD	A river-scale Lagrangian experiment examining controls on phytoplankton dynamics in the presence and absence of treated wastewater effluent high in ammonium	LIMNOLOGY AND OCEANOGRAPHY	http://dx.doi.org/10.1002/lno.10497	Phytoplankton are critical component of the food web in most large rivers and estuaries, and thus identifying dominant controls on phytoplankton abundance and species composition is important to scientists, managers, and policymakers. Recent studies from a variety of systems indicate that ammonium (NH4+) in treated wastewater effluent decreases primary production and alters phytoplankton species …	Field - Observational	Wastewater Effluent		Dissolved Organic Carbon		Functional	State
2017	Maceda-Veiga, A; Mac Nally, R; de Sostoa, A	The presence of non-native species is not associated with native fish sensitivity to water pollution in greatly hydrologically altered rivers	SCIENCE OF THE TOTAL ENVIRONMENT	http://dx.doi.org/10.1016/j.scitotenv.2017.07.010	There is a risk of 'ecological surprises' if multiple potentially interacting stressors are managed individually, which is a question attracting significant current interest. Habitat degradation and species introductions are major threats to global biodiversity, and riverine fish are among the most threatened taxa in the world. Our interest was whether the presence of non-native species can affec…	field - observational	sewage effluent	general nutrient stress & salinity, agricultural runoff	Fish Abundance		Functional	State
2017	Maceda-Veiga, A; Mac Nally, R; de Sostoa, A	The presence of non-native species is not associated with native fish sensitivity to water pollution in greatly hydrologically altered rivers	SCIENCE OF THE TOTAL ENVIRONMENT	http://dx.doi.org/10.1016/j.scitotenv.2017.07.010	There is a risk of 'ecological surprises' if multiple potentially interacting stressors are managed individually, which is a question attracting significant current interest. Habitat degradation and species introductions are major threats to global biodiversity, and riverine fish are among the most threatened taxa in the world. Our interest was whether the presence of non-native species can affec…	field - observational	sewage effluent	general nutrient stress & salinity, agricultural runoff	Fish Species Richness		Structural
2017	Pomati, Francesco; Jokela, Jukka; Castiglioni, Sara; Thomas, Mridul K.; Nizzetto, Luca	Water-borne pharmaceuticals reduce phenotypic diversity and response capacity of natural phytoplankton communities	Plos One	http://dx.doi.org/10.1371/journal.pone.0174209	Chemical micropollutants occur worldwide in the environment at low concentrations and in complex mixtures, and how they affect the ecology of natural systems is still uncertain. Dynamics of natural communities are driven by the interaction between individual organisms and their growth environment, which is mediated by the organisms' expressed phenotypic traits. We tested whether exposure to a mix…	Microcosm	3 mixture levels of 12 PPCPs		Biomass Phytoplankton	Flow cytometry	Functional	state
2017	Pomati, Francesco; Jokela, Jukka; Castiglioni, Sara; Thomas, Mridul K.; Nizzetto, Luca	Water-borne pharmaceuticals reduce phenotypic diversity and response capacity of natural phytoplankton communities	Plos One	http://dx.doi.org/10.1371/journal.pone.0174210	Chemical micropollutants occur worldwide in the environment at low concentrations and in complex mixtures, and how they affect the ecology of natural systems is still uncertain. Dynamics of natural communities are driven by the interaction between individual organisms and their growth environment, which is mediated by the organisms' expressed phenotypic traits. We tested whether exposure to a mix…	Microcosm	3 mixture levels of 12 PPCPs		Chlorophyll A Concentration		Functional	state
2017	Pomati, Francesco; Jokela, Jukka; Castiglioni, Sara; Thomas, Mridul K.; Nizzetto, Luca	Water-borne pharmaceuticals reduce phenotypic diversity and response capacity of natural phytoplankton communities	Plos One	http://dx.doi.org/10.1371/journal.pone.0174207	Chemical micropollutants occur worldwide in the environment at low concentrations and in complex mixtures, and how they affect the ecology of natural systems is still uncertain. Dynamics of natural communities are driven by the interaction between individual organisms and their growth environment, which is mediated by the organisms' expressed phenotypic traits. We tested whether exposure to a mix…	Microcosm	3 mixture levels of 12 PPCPs		Phenotypic Trait Diversity Of Phytoplankton	Flow cytometry, principle components of phytoplankton morphology. PC1 (corresponding to pigment packaging and cell length) and PC2 (corresponding to cell internal structure and shape).	Functional	Functional traits - status or composition
2017	Pomati, Francesco; Jokela, Jukka; Castiglioni, Sara; Thomas, Mridul K.; Nizzetto, Luca	Water-borne pharmaceuticals reduce phenotypic diversity and response capacity of natural phytoplankton communities	Plos One	http://dx.doi.org/10.1371/journal.pone.0174211	Chemical micropollutants occur worldwide in the environment at low concentrations and in complex mixtures, and how they affect the ecology of natural systems is still uncertain. Dynamics of natural communities are driven by the interaction between individual organisms and their growth environment, which is mediated by the organisms' expressed phenotypic traits. We tested whether exposure to a mix…	Microcosm	3 mixture levels of 12 PPCPs		Phytoplankton Cell Concentration		Functional	state
2017	Pomati, Francesco; Jokela, Jukka; Castiglioni, Sara; Thomas, Mridul K.; Nizzetto, Luca	Water-borne pharmaceuticals reduce phenotypic diversity and response capacity of natural phytoplankton communities	Plos One	http://dx.doi.org/10.1371/journal.pone.0174208	Chemical micropollutants occur worldwide in the environment at low concentrations and in complex mixtures, and how they affect the ecology of natural systems is still uncertain. Dynamics of natural communities are driven by the interaction between individual organisms and their growth environment, which is mediated by the organisms' expressed phenotypic traits. We tested whether exposure to a mix…	Microcosm	3 mixture levels of 12 PPCPs		Phytoplankton Trait Distributions		Functional	Functional traits - status or composition
2016	Guo, Jiahua; Selby, Katherine; Boxall, Alistair B. A.	Assessment of the Risks of Mixtures of Major Use Veterinary Antibiotics in European Surface Waters	ENVIRONMENTAL SCIENCE & TECHNOLOGY	http://dx.doi.org/10.1021/acs.est.6b01649	Effects of single veterinary antibiotics on a range of aquatic organisms have been explored in many studies. In reality, surface waters will be exposed to mixtures of these substances. In this study, we present an approach for establishing risks of antibiotic mixtures to surface waters and illustrate this by assessing risks of mixtures of three major use antibiotics (trimethoprim, tylosin, and li…	Microcosm	trimethoprim, tylosin, and lincomycin (although veterinary use in this paper, trimethoprim is a human use antibiotic)		Algae Cell Density		Functional	state
2016	Kamboj, R; Nikhil; Manvinder; Nishan; Kaur, H; Malik, B; Sood, S	Comparative study of primary productivity in Yamuna River canal of different parts of Yamunanagar Haryana, India	BIOSCIENCE BIOTECHNOLOGY RESEARCH COMMUNICATIONS	http://dx.doi.org/10.21786/bbrc/19.1/14	The present study discusses the primary productivity in the middle course of Yamuna River canal in Yamunanagar of Haryana, India by investigating different physico-chemical parameters like pH, temperature, TDS and DO with the help of water testing kit. The light and dark bottle technique was used to measure primary production. For estimating the primary productivity, various physico-chemical para…	Field - Observational	sewage	bathing, fishing, industry	Community Respiration		Functional	Rate
2016	Kamboj, R; Nikhil; Manvinder; Nishan; Kaur, H; Malik, B; Sood, S	Comparative study of primary productivity in Yamuna River canal of different parts of Yamunanagar Haryana, India	BIOSCIENCE BIOTECHNOLOGY RESEARCH COMMUNICATIONS	http://dx.doi.org/10.21786/bbrc/19.1/14	The present study discusses the primary productivity in the middle course of Yamuna River canal in Yamunanagar of Haryana, India by investigating different physico-chemical parameters like pH, temperature, TDS and DO with the help of water testing kit. The light and dark bottle technique was used to measure primary production. For estimating the primary productivity, various physico-chemical para…	Field - Observational	sewage	bathing, fishing, industry	Gross Primary Productivity		Functional	Rate
2016	Kamboj, R; Nikhil; Manvinder; Nishan; Kaur, H; Malik, B; Sood, S	Comparative study of primary productivity in Yamuna River canal of different parts of Yamunanagar Haryana, India	BIOSCIENCE BIOTECHNOLOGY RESEARCH COMMUNICATIONS	http://dx.doi.org/10.21786/bbrc/19.1/15	The present study discusses the primary productivity in the middle course of Yamuna River canal in Yamunanagar of Haryana, India by investigating different physico-chemical parameters like pH, temperature, TDS and DO with the help of water testing kit. The light and dark bottle technique was used to measure primary production. For estimating the primary productivity, various physico-chemical para…	Field - Observational	sewage	bathing, fishing, industry	Net Primary Productivity		Functional	state
2016	Perujo, Nuria; Freixa, Anna; Vivas, Zoraida; Gallegos, Angela M.; Butturini, Andrea; Romani, Anna M.	Fluvial biofilms from upper and lower river reaches respond differently to wastewater treatment plant inputs	Hydrobiologia	http://dx.doi.org/10.1007/s10750-015-2411-1	We examined how wastewater treatment plant (WWTP) inputs affect fluvial biofilm functioning and structure developing on river surface sediments in two different reaches characterized by different anthropogenic pressures. The upper reach includes one site before and one after Palautordera WWTP (Pref and P, respectively); the lower reach includes one site before and one after Tordera WWTP (Tref and…	Mesocosm translocation experiment	Waste water treatment inputs		Biofilm Biomass		Functional	state
2016	Perujo, Nuria; Freixa, Anna; Vivas, Zoraida; Gallegos, Angela M.; Butturini, Andrea; Romani, Anna M.	Fluvial biofilms from upper and lower river reaches respond differently to wastewater treatment plant inputs	Hydrobiologia	http://dx.doi.org/10.1007/s10750-015-2411-1	We examined how wastewater treatment plant (WWTP) inputs affect fluvial biofilm functioning and structure developing on river surface sediments in two different reaches characterized by different anthropogenic pressures. The upper reach includes one site before and one after Palautordera WWTP (Pref and P, respectively); the lower reach includes one site before and one after Tordera WWTP (Tref and…	Mesocosm translocation experiment	Waste water treatment inputs		Biofilm Carbon Subtrate Utilization Profiles		Functional	state
2016	Perujo, Nuria; Freixa, Anna; Vivas, Zoraida; Gallegos, Angela M.; Butturini, Andrea; Romani, Anna M.	Fluvial biofilms from upper and lower river reaches respond differently to wastewater treatment plant inputs	Hydrobiologia	http://dx.doi.org/10.1007/s10750-015-2411-1	We examined how wastewater treatment plant (WWTP) inputs affect fluvial biofilm functioning and structure developing on river surface sediments in two different reaches characterized by different anthropogenic pressures. The upper reach includes one site before and one after Palautordera WWTP (Pref and P, respectively); the lower reach includes one site before and one after Tordera WWTP (Tref and…	Mesocosm translocation experiment	Waste water treatment inputs		Biofilm Chlorophyll A Concentration		Functional	state
2016	Perujo, Nuria; Freixa, Anna; Vivas, Zoraida; Gallegos, Angela M.; Butturini, Andrea; Romani, Anna M.	Fluvial biofilms from upper and lower river reaches respond differently to wastewater treatment plant inputs	Hydrobiologia	http://dx.doi.org/10.1007/s10750-015-2411-1	We examined how wastewater treatment plant (WWTP) inputs affect fluvial biofilm functioning and structure developing on river surface sediments in two different reaches characterized by different anthropogenic pressures. The upper reach includes one site before and one after Palautordera WWTP (Pref and P, respectively); the lower reach includes one site before and one after Tordera WWTP (Tref and…	Mesocosm translocation experiment	Waste water treatment inputs		Biofilm Extracellular Enzyme Activity	β-glucosaminidase (EC 3.2.1.50), β-xylosidase (EC 3.2.1.37), phosphatase (EC 3.1.3.1-2), and leucine-aminopeptidase (EC 3.4.11.1) were measured spectrofluorometrically	Functional	rate
2016	Perujo, Nuria; Freixa, Anna; Vivas, Zoraida; Gallegos, Angela M.; Butturini, Andrea; Romani, Anna M.	Fluvial biofilms from upper and lower river reaches respond differently to wastewater treatment plant inputs	Hydrobiologia	http://dx.doi.org/10.1007/s10750-015-2411-1	We examined how wastewater treatment plant (WWTP) inputs affect fluvial biofilm functioning and structure developing on river surface sediments in two different reaches characterized by different anthropogenic pressures. The upper reach includes one site before and one after Palautordera WWTP (Pref and P, respectively); the lower reach includes one site before and one after Tordera WWTP (Tref and…	Mesocosm translocation experiment	Waste water treatment inputs		Biofilm Microbial Density		Functional	state
2016	Perujo, Nuria; Freixa, Anna; Vivas, Zoraida; Gallegos, Angela M.; Butturini, Andrea; Romani, Anna M.	Fluvial biofilms from upper and lower river reaches respond differently to wastewater treatment plant inputs	Hydrobiologia	http://dx.doi.org/10.1007/s10750-015-2411-2	We examined how wastewater treatment plant (WWTP) inputs affect fluvial biofilm functioning and structure developing on river surface sediments in two different reaches characterized by different anthropogenic pressures. The upper reach includes one site before and one after Palautordera WWTP (Pref and P, respectively); the lower reach includes one site before and one after Tordera WWTP (Tref and…	Mesocosm translocation experiment	Waste water treatment inputs		Biofilm Microbial Viability		Structural
2016	Shirokova, L; Vorobyeva, T; Zabelina, S; Klimov, S; Moreva, O; Chupakov, A; Makhnovitch, N; Gogolitsyn, V; Sobko, E; Shorina, N; Kokryatskaya, N; Ershova, A; Pokrovsky, O	Small Boreal Lake Ecosystem Evolution under the Influence of Natural and Anthropogenic Factors: Results of Multidisciplinary Long-Term Study	WATER	http://dx.doi.org/10.3390/w8080316	Small aquatic ecosystems of the boreal zone are known to be most sensitive indicators of on-going environmental change as well as local anthropogenic pressure, while being highly vulnerable to external impacts. Compared to rather detailed knowledge of the evolution of large and small lakes in Scandinavia and Canada, and large lakes in Eurasia, highly abundant small boreal lakes of northwest Russi…	Field - Observational	Wastewater		Algal Biomass		Functional	State
2016	Shirokova, L; Vorobyeva, T; Zabelina, S; Klimov, S; Moreva, O; Chupakov, A; Makhnovitch, N; Gogolitsyn, V; Sobko, E; Shorina, N; Kokryatskaya, N; Ershova, A; Pokrovsky, O	Small Boreal Lake Ecosystem Evolution under the Influence of Natural and Anthropogenic Factors: Results of Multidisciplinary Long-Term Study	WATER	http://dx.doi.org/10.3390/w8080316	Small aquatic ecosystems of the boreal zone are known to be most sensitive indicators of on-going environmental change as well as local anthropogenic pressure, while being highly vulnerable to external impacts. Compared to rather detailed knowledge of the evolution of large and small lakes in Scandinavia and Canada, and large lakes in Eurasia, highly abundant small boreal lakes of northwest Russi…	Field - Observational	Wastewater		Bacterial Volume		Functional	state
2016	Shirokova, L; Vorobyeva, T; Zabelina, S; Klimov, S; Moreva, O; Chupakov, A; Makhnovitch, N; Gogolitsyn, V; Sobko, E; Shorina, N; Kokryatskaya, N; Ershova, A; Pokrovsky, O	Small Boreal Lake Ecosystem Evolution under the Influence of Natural and Anthropogenic Factors: Results of Multidisciplinary Long-Term Study	WATER	http://dx.doi.org/10.3390/w8080316	Small aquatic ecosystems of the boreal zone are known to be most sensitive indicators of on-going environmental change as well as local anthropogenic pressure, while being highly vulnerable to external impacts. Compared to rather detailed knowledge of the evolution of large and small lakes in Scandinavia and Canada, and large lakes in Eurasia, highly abundant small boreal lakes of northwest Russi…	Field - Observational	Wastewater		Chlorophyll-a concentration		Functional	state
2016	Shirokova, L; Vorobyeva, T; Zabelina, S; Klimov, S; Moreva, O; Chupakov, A; Makhnovitch, N; Gogolitsyn, V; Sobko, E; Shorina, N; Kokryatskaya, N; Ershova, A; Pokrovsky, O	Small Boreal Lake Ecosystem Evolution under the Influence of Natural and Anthropogenic Factors: Results of Multidisciplinary Long-Term Study	WATER	http://dx.doi.org/10.3390/w8080316	Small aquatic ecosystems of the boreal zone are known to be most sensitive indicators of on-going environmental change as well as local anthropogenic pressure, while being highly vulnerable to external impacts. Compared to rather detailed knowledge of the evolution of large and small lakes in Scandinavia and Canada, and large lakes in Eurasia, highly abundant small boreal lakes of northwest Russi…	Field - Observational	Wastewater		Dissolved Organic Carbon		Functional	state
2016	Shirokova, L; Vorobyeva, T; Zabelina, S; Klimov, S; Moreva, O; Chupakov, A; Makhnovitch, N; Gogolitsyn, V; Sobko, E; Shorina, N; Kokryatskaya, N; Ershova, A; Pokrovsky, O	Small Boreal Lake Ecosystem Evolution under the Influence of Natural and Anthropogenic Factors: Results of Multidisciplinary Long-Term Study	WATER	http://dx.doi.org/10.3390/w8080317	Small aquatic ecosystems of the boreal zone are known to be most sensitive indicators of on-going environmental change as well as local anthropogenic pressure, while being highly vulnerable to external impacts. Compared to rather detailed knowledge of the evolution of large and small lakes in Scandinavia and Canada, and large lakes in Eurasia, highly abundant small boreal lakes of northwest Russi…	Field - Observational	Wastewater		Dissolved Organic Nitrogen		Functional	state
2016	Shirokova, L; Vorobyeva, T; Zabelina, S; Klimov, S; Moreva, O; Chupakov, A; Makhnovitch, N; Gogolitsyn, V; Sobko, E; Shorina, N; Kokryatskaya, N; Ershova, A; Pokrovsky, O	Small Boreal Lake Ecosystem Evolution under the Influence of Natural and Anthropogenic Factors: Results of Multidisciplinary Long-Term Study	WATER	http://dx.doi.org/10.3390/w8080316	Small aquatic ecosystems of the boreal zone are known to be most sensitive indicators of on-going environmental change as well as local anthropogenic pressure, while being highly vulnerable to external impacts. Compared to rather detailed knowledge of the evolution of large and small lakes in Scandinavia and Canada, and large lakes in Eurasia, highly abundant small boreal lakes of northwest Russi…	Field - Observational	Wastewater		Phytoplankton Diversity		Structural
2016	Shirokova, L; Vorobyeva, T; Zabelina, S; Klimov, S; Moreva, O; Chupakov, A; Makhnovitch, N; Gogolitsyn, V; Sobko, E; Shorina, N; Kokryatskaya, N; Ershova, A; Pokrovsky, O	Small Boreal Lake Ecosystem Evolution under the Influence of Natural and Anthropogenic Factors: Results of Multidisciplinary Long-Term Study	WATER	http://dx.doi.org/10.3390/w8080316	Small aquatic ecosystems of the boreal zone are known to be most sensitive indicators of on-going environmental change as well as local anthropogenic pressure, while being highly vulnerable to external impacts. Compared to rather detailed knowledge of the evolution of large and small lakes in Scandinavia and Canada, and large lakes in Eurasia, highly abundant small boreal lakes of northwest Russi…	Field - Observational	Wastewater		Primary Productivity	oxygen production - bottle incubation method	Functional	rate
2016	Taylor, Jason M.; Back, Jeffrey A.; Brooks, Bryan W.; King, Ryan S.	Consumer-mediated nutrient recycling is influenced by interactions between nutrient enrichment and the antimicrobial agent triclosan	Freshwater Science	http://dx.doi.org/10.1086/687838	The fate and transport of triclosan (5-chloro-2-[2,4-dichlorophenoxy]phenol), a widely used antimicrobial agent in personal care products, in aquatic ecosystems is a growing environmental concern. At ecosystem scales, triclosan potentially interacts with co-occurring nutrient stressors to affect overall biogeochemical cycling through consumer-mediated nutrient recycling pathways. We examined N- a…	Mesocosm	Triclosan, phosphate. 3 P treatments crossed with 3 triclosan treatments and methanol carrier control		N and P Excretion Rate From Snails		Functional	rate
2016	Taylor, Jason M.; Back, Jeffrey A.; Brooks, Bryan W.; King, Ryan S.	Consumer-mediated nutrient recycling is influenced by interactions between nutrient enrichment and the antimicrobial agent triclosan	Freshwater Science	http://dx.doi.org/10.1086/687840	The fate and transport of triclosan (5-chloro-2-[2,4-dichlorophenoxy]phenol), a widely used antimicrobial agent in personal care products, in aquatic ecosystems is a growing environmental concern. At ecosystem scales, triclosan potentially interacts with co-occurring nutrient stressors to affect overall biogeochemical cycling through consumer-mediated nutrient recycling pathways. We examined N- a…	Mesocosm	Triclosan, phosphate. 3 P treatments crossed with 3 triclosan treatments and methanol carrier control		Periphyton C:n Ratio		Functional	state
2016	Taylor, Jason M.; Back, Jeffrey A.; Brooks, Bryan W.; King, Ryan S.	Consumer-mediated nutrient recycling is influenced by interactions between nutrient enrichment and the antimicrobial agent triclosan	Freshwater Science	http://dx.doi.org/10.1086/687839	The fate and transport of triclosan (5-chloro-2-[2,4-dichlorophenoxy]phenol), a widely used antimicrobial agent in personal care products, in aquatic ecosystems is a growing environmental concern. At ecosystem scales, triclosan potentially interacts with co-occurring nutrient stressors to affect overall biogeochemical cycling through consumer-mediated nutrient recycling pathways. We examined N- a…	Mesocosm	Triclosan, phosphate. 3 P treatments crossed with 3 triclosan treatments and methanol carrier control		Periphyton C:p Ratio		Functional	state
2015	Correa, LVA; Hardoim, EL; Zeilhofer, P	IS THE PERIPHYTIC STRUCTURE OF TESTACEANS (PROTOZOA: RHIZOPODA) RELATED TO WATER QUALITY: A CASE STUDY IN THE CUIABA RIVER, BRAZIL	APPLIED ECOLOGY AND ENVIRONMENTAL RESEARCH	none	Presented study describes the periphytic community of Testaceans of the Cuiaba River, Central Brazil and evaluates its relationships to physical, chemical and biological water characteristics. Three sampling stations were established along an urban reach passing Cuiaba city, realizing four campaigns at the right and left river margins. Canonical Correspondence Analysis was conducted to study rela…	field - observational	Urban land use	agricultural land use	Species Abundance		Structural
2015	Correa, LVA; Hardoim, EL; Zeilhofer, P	IS THE PERIPHYTIC STRUCTURE OF TESTACEANS (PROTOZOA: RHIZOPODA) RELATED TO WATER QUALITY: A CASE STUDY IN THE CUIABA RIVER, BRAZIL	APPLIED ECOLOGY AND ENVIRONMENTAL RESEARCH	none	Presented study describes the periphytic community of Testaceans of the Cuiaba River, Central Brazil and evaluates its relationships to physical, chemical and biological water characteristics. Three sampling stations were established along an urban reach passing Cuiaba city, realizing four campaigns at the right and left river margins. Canonical Correspondence Analysis was conducted to study rela…	field - observational	Urban land use	agricultural land use	Species Richness		Structural
2015	Correa, LVA; Hardoim, EL; Zeilhofer, P	IS THE PERIPHYTIC STRUCTURE OF TESTACEANS (PROTOZOA: RHIZOPODA) RELATED TO WATER QUALITY: A CASE STUDY IN THE CUIABA RIVER, BRAZIL	APPLIED ECOLOGY AND ENVIRONMENTAL RESEARCH	none	Presented study describes the periphytic community of Testaceans of the Cuiaba River, Central Brazil and evaluates its relationships to physical, chemical and biological water characteristics. Three sampling stations were established along an urban reach passing Cuiaba city, realizing four campaigns at the right and left river margins. Canonical Correspondence Analysis was conducted to study rela…	field - observational	Urban land use	agricultural land use	Biological Oxygen Demand		Functional	Rate
2015	Correa, LVA; Hardoim, EL; Zeilhofer, P	IS THE PERIPHYTIC STRUCTURE OF TESTACEANS (PROTOZOA: RHIZOPODA) RELATED TO WATER QUALITY: A CASE STUDY IN THE CUIABA RIVER, BRAZIL	APPLIED ECOLOGY AND ENVIRONMENTAL RESEARCH	none	Presented study describes the periphytic community of Testaceans of the Cuiaba River, Central Brazil and evaluates its relationships to physical, chemical and biological water characteristics. Three sampling stations were established along an urban reach passing Cuiaba city, realizing four campaigns at the right and left river margins. Canonical Correspondence Analysis was conducted to study rela…	field - observational	Urban land use	agricultural land use	Dissolved Oxygen		Structural
2015	Correa, LVA; Hardoim, EL; Zeilhofer, P	IS THE PERIPHYTIC STRUCTURE OF TESTACEANS (PROTOZOA: RHIZOPODA) RELATED TO WATER QUALITY: A CASE STUDY IN THE CUIABA RIVER, BRAZIL	APPLIED ECOLOGY AND ENVIRONMENTAL RESEARCH	none	Presented study describes the periphytic community of Testaceans of the Cuiaba River, Central Brazil and evaluates its relationships to physical, chemical and biological water characteristics. Three sampling stations were established along an urban reach passing Cuiaba city, realizing four campaigns at the right and left river margins. Canonical Correspondence Analysis was conducted to study rela…	field - observational	Urban land use	agricultural land use	Testacean Species Density		Structural
2015	Correa, LVA; Hardoim, EL; Zeilhofer, P	IS THE PERIPHYTIC STRUCTURE OF TESTACEANS (PROTOZOA: RHIZOPODA) RELATED TO WATER QUALITY: A CASE STUDY IN THE CUIABA RIVER, BRAZIL	APPLIED ECOLOGY AND ENVIRONMENTAL RESEARCH	none	Presented study describes the periphytic community of Testaceans of the Cuiaba River, Central Brazil and evaluates its relationships to physical, chemical and biological water characteristics. Three sampling stations were established along an urban reach passing Cuiaba city, realizing four campaigns at the right and left river margins. Canonical Correspondence Analysis was conducted to study rela…	field - observational	Urban land use	agricultural land use	Total N		Functional	State
2015	Correa, LVA; Hardoim, EL; Zeilhofer, P	IS THE PERIPHYTIC STRUCTURE OF TESTACEANS (PROTOZOA: RHIZOPODA) RELATED TO WATER QUALITY: A CASE STUDY IN THE CUIABA RIVER, BRAZIL	APPLIED ECOLOGY AND ENVIRONMENTAL RESEARCH	none	Presented study describes the periphytic community of Testaceans of the Cuiaba River, Central Brazil and evaluates its relationships to physical, chemical and biological water characteristics. Three sampling stations were established along an urban reach passing Cuiaba city, realizing four campaigns at the right and left river margins. Canonical Correspondence Analysis was conducted to study rela…	field - observational	Urban land use	agricultural land use	Total P		Functional	State
2015	Fornero Aguiar, Anna Carolina; Guecker, Bjoern; Brauns, Mario; Hille, Sandra; Boechat, Iola Goncalves	Benthic invertebrate density, biomass, and instantaneous secondary production along a fifth-order human-impacted tropical river	Environmental Science and Pollution Research	http://dx.doi.org/10.1007/s11356-015-4170-y	The aim of this study was to assess land use effects on the density, biomass, and instantaneous secondary production (IP) of benthic invertebrates in a fifth-order tropical river. Invertebrates were sampled at 11 stations along the Rio das Mortes (upper Rio Grande, Southeast Brazil) in the dry and the rainy season 2010/ 2011. Invertebrates were counted, determined, and measured to estimate their …	Field	Urban land use	Agricultural land use	Invertebrate Biomass		Functional	state
2015	Fornero Aguiar, Anna Carolina; Guecker, Bjoern; Brauns, Mario; Hille, Sandra; Boechat, Iola Goncalves	Benthic invertebrate density, biomass, and instantaneous secondary production along a fifth-order human-impacted tropical river	Environmental Science and Pollution Research	http://dx.doi.org/10.1007/s11356-015-4170-y	The aim of this study was to assess land use effects on the density, biomass, and instantaneous secondary production (IP) of benthic invertebrates in a fifth-order tropical river. Invertebrates were sampled at 11 stations along the Rio das Mortes (upper Rio Grande, Southeast Brazil) in the dry and the rainy season 2010/ 2011. Invertebrates were counted, determined, and measured to estimate their …	Field	Urban land use	Agricultural land use	Invertebrate Secondary Production		Functional	rate
2015	Fornero Aguiar, Anna Carolina; Guecker, Bjoern; Brauns, Mario; Hille, Sandra; Boechat, Iola Goncalves	Benthic invertebrate density, biomass, and instantaneous secondary production along a fifth-order human-impacted tropical river	Environmental Science and Pollution Research	http://dx.doi.org/10.1007/s11356-015-4170-y	The aim of this study was to assess land use effects on the density, biomass, and instantaneous secondary production (IP) of benthic invertebrates in a fifth-order tropical river. Invertebrates were sampled at 11 stations along the Rio das Mortes (upper Rio Grande, Southeast Brazil) in the dry and the rainy season 2010/ 2011. Invertebrates were counted, determined, and measured to estimate their …	Field	Urban land use	Agricultural land use	Invertebrate Taxon Density		Structural
2015	Jonsson, M; Ershammar, E; Fick, J; Brodin, T; Klaminder, J	Effects of an antihistamine on carbon and nutrient recycling in streams	SCIENCE OF THE TOTAL ENVIRONMENT	http://dx.doi.org/10.1016/j.scitotenv.2015.08.061	In stream ecosystems, microbes and macroinvertebrates consume leaf litter deposited from the riparian vegetation, and thereby recycle resources tied up in the litter. Several environmental variables influence rates of this recycling, but it is not well known if common pharmaceuticals, such as antihistamines, originating from waste-water effluent, have additional impacts. Exposure to dilute concen…	lab	antihistamine		Dissolved Organic Carbon		Functional	State
2015	Jonsson, M; Ershammar, E; Fick, J; Brodin, T; Klaminder, J	Effects of an antihistamine on carbon and nutrient recycling in streams	SCIENCE OF THE TOTAL ENVIRONMENT	http://dx.doi.org/10.1016/j.scitotenv.2015.08.061	In stream ecosystems, microbes and macroinvertebrates consume leaf litter deposited from the riparian vegetation, and thereby recycle resources tied up in the litter. Several environmental variables influence rates of this recycling, but it is not well known if common pharmaceuticals, such as antihistamines, originating from waste-water effluent, have additional impacts. Exposure to dilute concen…	lab	antihistamine		Leaf Litter Breakdown	weighing ash free dry leaf mass	Functional	Rate
2015	Jonsson, M; Ershammar, E; Fick, J; Brodin, T; Klaminder, J	Effects of an antihistamine on carbon and nutrient recycling in streams	SCIENCE OF THE TOTAL ENVIRONMENT	http://dx.doi.org/10.1016/j.scitotenv.2015.08.061	In stream ecosystems, microbes and macroinvertebrates consume leaf litter deposited from the riparian vegetation, and thereby recycle resources tied up in the litter. Several environmental variables influence rates of this recycling, but it is not well known if common pharmaceuticals, such as antihistamines, originating from waste-water effluent, have additional impacts. Exposure to dilute concen…	lab	antihistamine		Stonefly Biomass		Functional	state
2015	Jonsson, M; Ershammar, E; Fick, J; Brodin, T; Klaminder, J	Effects of an antihistamine on carbon and nutrient recycling in streams	SCIENCE OF THE TOTAL ENVIRONMENT	http://dx.doi.org/10.1016/j.scitotenv.2015.08.061	In stream ecosystems, microbes and macroinvertebrates consume leaf litter deposited from the riparian vegetation, and thereby recycle resources tied up in the litter. Several environmental variables influence rates of this recycling, but it is not well known if common pharmaceuticals, such as antihistamines, originating from waste-water effluent, have additional impacts. Exposure to dilute concen…	lab	antihistamine		Stonefly Growth		Functional	rate
2015	Jonsson, M; Ershammar, E; Fick, J; Brodin, T; Klaminder, J	Effects of an antihistamine on carbon and nutrient recycling in streams	SCIENCE OF THE TOTAL ENVIRONMENT	http://dx.doi.org/10.1016/j.scitotenv.2015.08.061	In stream ecosystems, microbes and macroinvertebrates consume leaf litter deposited from the riparian vegetation, and thereby recycle resources tied up in the litter. Several environmental variables influence rates of this recycling, but it is not well known if common pharmaceuticals, such as antihistamines, originating from waste-water effluent, have additional impacts. Exposure to dilute concen…	lab	antihistamine		Stonefly Survival		Structural
2015	Jonsson, M; Ershammar, E; Fick, J; Brodin, T; Klaminder, J	Effects of an antihistamine on carbon and nutrient recycling in streams	SCIENCE OF THE TOTAL ENVIRONMENT	http://dx.doi.org/10.1016/j.scitotenv.2015.08.061	In stream ecosystems, microbes and macroinvertebrates consume leaf litter deposited from the riparian vegetation, and thereby recycle resources tied up in the litter. Several environmental variables influence rates of this recycling, but it is not well known if common pharmaceuticals, such as antihistamines, originating from waste-water effluent, have additional impacts. Exposure to dilute concen…	lab	antihistamine		Total Nitrogen		Functional	State
2015	Millar, JJ; Payne, JT; Ochs, CA; Jackson, CR	Particle-associated and cell-free extracellular enzyme activity in relation to nutrient status of large tributaries of the Lower Mississippi River	BIOGEOCHEMISTRY	http://dx.doi.org/10.1007/s10533-015-0096-1	Microbial extracellular enzyme activity is responsible for much of the carbon and nutrient cycling in freshwaters, and logically there should a relationship between the chemical properties of a system and its enzymatic profile. To evaluate this concept, we surveyed extracellular enzyme activity in five large rivers (the Upper Mississippi, Missouri, Ohio, Tennessee, and Arkansas) of the Mississipp…	Field - Observational	Urban land use		Dissolved Organic Carbon		Functional	State
2015	Millar, JJ; Payne, JT; Ochs, CA; Jackson, CR	Particle-associated and cell-free extracellular enzyme activity in relation to nutrient status of large tributaries of the Lower Mississippi River	BIOGEOCHEMISTRY	http://dx.doi.org/10.1007/s10533-015-0096-1	Microbial extracellular enzyme activity is responsible for much of the carbon and nutrient cycling in freshwaters, and logically there should a relationship between the chemical properties of a system and its enzymatic profile. To evaluate this concept, we surveyed extracellular enzyme activity in five large rivers (the Upper Mississippi, Missouri, Ohio, Tennessee, and Arkansas) of the Mississipp…	Field - Observational	Urban land use		Microbial Enzyme Activity	high throughput microplate assays	Functional	Rate
2015	Millar, JJ; Payne, JT; Ochs, CA; Jackson, CR	Particle-associated and cell-free extracellular enzyme activity in relation to nutrient status of large tributaries of the Lower Mississippi River	BIOGEOCHEMISTRY	http://dx.doi.org/10.1007/s10533-015-0096-1	Microbial extracellular enzyme activity is responsible for much of the carbon and nutrient cycling in freshwaters, and logically there should a relationship between the chemical properties of a system and its enzymatic profile. To evaluate this concept, we surveyed extracellular enzyme activity in five large rivers (the Upper Mississippi, Missouri, Ohio, Tennessee, and Arkansas) of the Mississipp…	Field - Observational	Urban land use		Prokaryotic Cell Density		Functional	State
2015	Moncayo-Estrada, R; Lyons, J; Ramirez-Herrejon, JP; Escalera-Gallardo, C; Campos-Campos, O	Status and Trends in Biotic Integrity in a Sub-Tropical River Drainage: Analysis of the Fish Assemblage Over a Three Decade Period	RIVER RESEARCH AND APPLICATIONS	https://dx.doi.org/10.1002/rra.2774	We characterized the biotic integrity of the sub-tropical Duero River, Mexico, comparing current and past index of biotic integrity (IBI) scores with results of an environmental quality index (EQI), inventorying abiotic characteristics and human impacts, and documenting ecosystem changes over the last three decades. We sampled the fish community and measured environmental variables during the dry…	field - observational	wastewater	agricultural land use and hydrology	Biochemical Oxygen Demand		Functional	state
2015	Moncayo-Estrada, R; Lyons, J; Ramirez-Herrejon, JP; Escalera-Gallardo, C; Campos-Campos, O	Status and Trends in Biotic Integrity in a Sub-Tropical River Drainage: Analysis of the Fish Assemblage Over a Three Decade Period	RIVER RESEARCH AND APPLICATIONS	https://dx.doi.org/10.1002/rra.2774	We characterized the biotic integrity of the sub-tropical Duero River, Mexico, comparing current and past index of biotic integrity (IBI) scores with results of an environmental quality index (EQI), inventorying abiotic characteristics and human impacts, and documenting ecosystem changes over the last three decades. We sampled the fish community and measured environmental variables during the dry…	field - observational	wastewater	agricultural land use and hydrology	Fish Diversity		Structural
2015	Moncayo-Estrada, R; Lyons, J; Ramirez-Herrejon, JP; Escalera-Gallardo, C; Campos-Campos, O	Status and Trends in Biotic Integrity in a Sub-Tropical River Drainage: Analysis of the Fish Assemblage Over a Three Decade Period	RIVER RESEARCH AND APPLICATIONS	https://dx.doi.org/10.1002/rra.2774	We characterized the biotic integrity of the sub-tropical Duero River, Mexico, comparing current and past index of biotic integrity (IBI) scores with results of an environmental quality index (EQI), inventorying abiotic characteristics and human impacts, and documenting ecosystem changes over the last three decades. We sampled the fish community and measured environmental variables during the dry…	field - observational	wastewater	agricultural land use and hydrology	Index Of Biotic Integrity	Fish. This IBI involves classifying fish species according to: Origin (N = native, E = exotic); position in water (Pos.) (B = benthic, P = pelagic); tolerance (Tol.) (S = sensitive, M = moderate, T = tolerant); feeding category (Feed.) (C = carnivore, O = Omnivore, H = herbivore, FL = filter feeding lamprey [ammocoete stage only]); reproduction (Rep.) (OV = oviparous, VI = viviparous).	Functional	Functional traits - status or composition
2015	Moncayo-Estrada, R; Lyons, J; Ramirez-Herrejon, JP; Escalera-Gallardo, C; Campos-Campos, O	Status and Trends in Biotic Integrity in a Sub-Tropical River Drainage: Analysis of the Fish Assemblage Over a Three Decade Period	RIVER RESEARCH AND APPLICATIONS	https://dx.doi.org/10.1002/rra.2774	We characterized the biotic integrity of the sub-tropical Duero River, Mexico, comparing current and past index of biotic integrity (IBI) scores with results of an environmental quality index (EQI), inventorying abiotic characteristics and human impacts, and documenting ecosystem changes over the last three decades. We sampled the fish community and measured environmental variables during the dry…	field - observational	wastewater	agricultural land use and hydrology	N Concentration		Functional	state
2015	Moncayo-Estrada, R; Lyons, J; Ramirez-Herrejon, JP; Escalera-Gallardo, C; Campos-Campos, O	Status and Trends in Biotic Integrity in a Sub-Tropical River Drainage: Analysis of the Fish Assemblage Over a Three Decade Period	RIVER RESEARCH AND APPLICATIONS	https://dx.doi.org/10.1002/rra.2774	We characterized the biotic integrity of the sub-tropical Duero River, Mexico, comparing current and past index of biotic integrity (IBI) scores with results of an environmental quality index (EQI), inventorying abiotic characteristics and human impacts, and documenting ecosystem changes over the last three decades. We sampled the fish community and measured environmental variables during the dry…	field - observational	wastewater	agricultural land use and hydrology	P Concentration		Functional	state
2014	Jarvis, AL; Bernot, MJ; Bernot, RJ	The effects of the psychiatric drug carbamazepine on freshwater invertebrate communities and ecosystem dynamics	SCIENCE OF THE TOTAL ENVIRONMENT	http://dx.doi.org/10.1016/j.scitotenv.2014.07.084	Freshwater ecosystems are persistently exposed to pharmaceutical pollutants, including carbamazepine. Despite the ubiquity and recalcitrance of carbamazepine, the effects of this pharmaceutical on freshwater ecosystems and communities are unclear. To better understand how carbamazepine influences the invertebrate community and ecosystem dynamics in freshwaters, we conducted a mesocosm experiment …	mesocosm	carbamazepine		Algal Biomass		Functional	State
2014	Jarvis, AL; Bernot, MJ; Bernot, RJ	Relationships between the psychiatric drug carbamazepine and freshwater macroinvertebrate community structure	SCIENCE OF THE TOTAL ENVIRONMENT	http://dx.doi.org/10.1016/j.scitotenv.2014.07.089	Pharmaceutical pollutants are commonly detected in surface waters and have the potential to affect non-target organisms. However, there is limited understanding of how these emerging contaminants may affect macroinvertebrate communities. The pharmaceutical carbamazepine is ubiquitous in surface waters around the world and is a pollutant of particular concern due to its recalcitrance and toxicity.…	Field - Observational	wastewater		Biomass Of Autotrophes	Sum or algae, epilithon and macrophyte biomass	Functional	state
2014	Jarvis, AL; Bernot, MJ; Bernot, RJ	Relationships between the psychiatric drug carbamazepine and freshwater macroinvertebrate community structure	SCIENCE OF THE TOTAL ENVIRONMENT	http://dx.doi.org/10.1016/j.scitotenv.2014.07.087	Pharmaceutical pollutants are commonly detected in surface waters and have the potential to affect non-target organisms. However, there is limited understanding of how these emerging contaminants may affect macroinvertebrate communities. The pharmaceutical carbamazepine is ubiquitous in surface waters around the world and is a pollutant of particular concern due to its recalcitrance and toxicity.…	Field - Observational	wastewater		Biomass Of Epilithon		Functional	state
2014	Jarvis, AL; Bernot, MJ; Bernot, RJ	Relationships between the psychiatric drug carbamazepine and freshwater macroinvertebrate community structure	SCIENCE OF THE TOTAL ENVIRONMENT	http://dx.doi.org/10.1016/j.scitotenv.2014.07.086	Pharmaceutical pollutants are commonly detected in surface waters and have the potential to affect non-target organisms. However, there is limited understanding of how these emerging contaminants may affect macroinvertebrate communities. The pharmaceutical carbamazepine is ubiquitous in surface waters around the world and is a pollutant of particular concern due to its recalcitrance and toxicity.…	Field - Observational	wastewater		Biomass Of Filamentous Algae		Functional	state
2014	Jarvis, AL; Bernot, MJ; Bernot, RJ	Relationships between the psychiatric drug carbamazepine and freshwater macroinvertebrate community structure	SCIENCE OF THE TOTAL ENVIRONMENT	http://dx.doi.org/10.1016/j.scitotenv.2014.07.088	Pharmaceutical pollutants are commonly detected in surface waters and have the potential to affect non-target organisms. However, there is limited understanding of how these emerging contaminants may affect macroinvertebrate communities. The pharmaceutical carbamazepine is ubiquitous in surface waters around the world and is a pollutant of particular concern due to its recalcitrance and toxicity.…	Field - Observational	wastewater		Biomass Of Macrophytes		Functional	state
2014	Jarvis, AL; Bernot, MJ; Bernot, RJ	Relationships between the psychiatric drug carbamazepine and freshwater macroinvertebrate community structure	SCIENCE OF THE TOTAL ENVIRONMENT	http://dx.doi.org/10.1016/j.scitotenv.2014.07.086	Pharmaceutical pollutants are commonly detected in surface waters and have the potential to affect non-target organisms. However, there is limited understanding of how these emerging contaminants may affect macroinvertebrate communities. The pharmaceutical carbamazepine is ubiquitous in surface waters around the world and is a pollutant of particular concern due to its recalcitrance and toxicity.…	Field - Observational	wastewater		Dissolved Oxygen		Structural
2014	Jarvis, AL; Bernot, MJ; Bernot, RJ	The effects of the psychiatric drug carbamazepine on freshwater invertebrate communities and ecosystem dynamics	SCIENCE OF THE TOTAL ENVIRONMENT	http://dx.doi.org/10.1016/j.scitotenv.2014.07.084	Freshwater ecosystems are persistently exposed to pharmaceutical pollutants, including carbamazepine. Despite the ubiquity and recalcitrance of carbamazepine, the effects of this pharmaceutical on freshwater ecosystems and communities are unclear. To better understand how carbamazepine influences the invertebrate community and ecosystem dynamics in freshwaters, we conducted a mesocosm experiment …	mesocosm	carbamazepine		Gastropod Biomass		Functional	State
2014	Jarvis, AL; Bernot, MJ; Bernot, RJ	The effects of the psychiatric drug carbamazepine on freshwater invertebrate communities and ecosystem dynamics	SCIENCE OF THE TOTAL ENVIRONMENT	http://dx.doi.org/10.1016/j.scitotenv.2014.07.084	Freshwater ecosystems are persistently exposed to pharmaceutical pollutants, including carbamazepine. Despite the ubiquity and recalcitrance of carbamazepine, the effects of this pharmaceutical on freshwater ecosystems and communities are unclear. To better understand how carbamazepine influences the invertebrate community and ecosystem dynamics in freshwaters, we conducted a mesocosm experiment …	mesocosm	carbamazepine		Invertebrate Diversity		Structural
2014	Jarvis, AL; Bernot, MJ; Bernot, RJ	Relationships between the psychiatric drug carbamazepine and freshwater macroinvertebrate community structure	SCIENCE OF THE TOTAL ENVIRONMENT	http://dx.doi.org/10.1016/j.scitotenv.2014.07.086	Pharmaceutical pollutants are commonly detected in surface waters and have the potential to affect non-target organisms. However, there is limited understanding of how these emerging contaminants may affect macroinvertebrate communities. The pharmaceutical carbamazepine is ubiquitous in surface waters around the world and is a pollutant of particular concern due to its recalcitrance and toxicity.…	Field - Observational	wastewater		Macroinvertebrate Abundance		Functional	State
2014	Jarvis, AL; Bernot, MJ; Bernot, RJ	Relationships between the psychiatric drug carbamazepine and freshwater macroinvertebrate community structure	SCIENCE OF THE TOTAL ENVIRONMENT	http://dx.doi.org/10.1016/j.scitotenv.2014.07.086	Pharmaceutical pollutants are commonly detected in surface waters and have the potential to affect non-target organisms. However, there is limited understanding of how these emerging contaminants may affect macroinvertebrate communities. The pharmaceutical carbamazepine is ubiquitous in surface waters around the world and is a pollutant of particular concern due to its recalcitrance and toxicity.…	Field - Observational	wastewater		Macroinvertebrate Diversity		Structural
2014	Jarvis, AL; Bernot, MJ; Bernot, RJ	The effects of the psychiatric drug carbamazepine on freshwater invertebrate communities and ecosystem dynamics	SCIENCE OF THE TOTAL ENVIRONMENT	http://dx.doi.org/10.1016/j.scitotenv.2014.07.084	Freshwater ecosystems are persistently exposed to pharmaceutical pollutants, including carbamazepine. Despite the ubiquity and recalcitrance of carbamazepine, the effects of this pharmaceutical on freshwater ecosystems and communities are unclear. To better understand how carbamazepine influences the invertebrate community and ecosystem dynamics in freshwaters, we conducted a mesocosm experiment …	mesocosm	carbamazepine		Phytoplankton Biomass		Functional	State
2013	Rosi-Marshall, Emma J.; Kincaid, Dustin W.; Bechtold, Heather A.; Royer, Todd V.; Rojas, Miguel; Kelly, John J.	Pharmaceuticals suppress algal growth and microbial respiration and alter bacterial communities in stream biofilms	Ecological Applications	http://dx.doi.org/10.1890/12-0491.2	Pharmaceutical and personal care products are ubiquitous in surface waters but their effects on aquatic biofilms and associated ecosystem properties are not well understood. We measured in situ responses of stream biofilms to six common pharmaceutical compounds (caffeine, cimetidine, ciprofloxacin, diphenhydramine, metformin, ranitidine, and a mixture of each) by deploying pharmaceutical-diffusin…	Field	caffeine, cimetidine, ciprofloxacin, diphenhydramine, metformin, ranitidine, and a mixture of each		Algal Biomass		Functional	state
2013	Rosi-Marshall, Emma J.; Kincaid, Dustin W.; Bechtold, Heather A.; Royer, Todd V.; Rojas, Miguel; Kelly, John J.	Pharmaceuticals suppress algal growth and microbial respiration and alter bacterial communities in stream biofilms	Ecological Applications	http://dx.doi.org/10.1890/12-0491.3	Pharmaceutical and personal care products are ubiquitous in surface waters but their effects on aquatic biofilms and associated ecosystem properties are not well understood. We measured in situ responses of stream biofilms to six common pharmaceutical compounds (caffeine, cimetidine, ciprofloxacin, diphenhydramine, metformin, ranitidine, and a mixture of each) by deploying pharmaceutical-diffusin…	Field	caffeine, cimetidine, ciprofloxacin, diphenhydramine, metformin, ranitidine, and a mixture of each		Biofilm Bacterial Community Composition	Relative abundance of bacterial taxa	Structural
2013	Rosi-Marshall, Emma J.; Kincaid, Dustin W.; Bechtold, Heather A.; Royer, Todd V.; Rojas, Miguel; Kelly, John J.	Pharmaceuticals suppress algal growth and microbial respiration and alter bacterial communities in stream biofilms	Ecological Applications	http://dx.doi.org/10.1890/12-0491.1	Pharmaceutical and personal care products are ubiquitous in surface waters but their effects on aquatic biofilms and associated ecosystem properties are not well understood. We measured in situ responses of stream biofilms to six common pharmaceutical compounds (caffeine, cimetidine, ciprofloxacin, diphenhydramine, metformin, ranitidine, and a mixture of each) by deploying pharmaceutical-diffusin…	Field	caffeine, cimetidine, ciprofloxacin, diphenhydramine, metformin, ranitidine, and a mixture of each		Biofilm Respiration		Functional	rate
2013	Zhang, LL; Liu, JL; Yang, ZF; Li, Y; Yang, Y	Integrated ecosystem health assessment of a macrophyte-dominated lake	ECOLOGICAL MODELLING	http://dx.doi.org/10.1016/j.ecolmodel.2012.07.029	A set of ecological indicators were proposed for the lake ecosystem health assessment via the application of structural, functional, and system-level responses of whole-lake ecosystems to land-use types, chemical stressors including nutrients and organic pollution, and physical stressors including water depth (WD) and grain size (GR). The structural metrics incorporated Chlorophyll c/Chlorophyll …	Field - Observational	urban land use		Algal Compositon		structural	state
2013	Zhang, LL; Liu, JL; Yang, ZF; Li, Y; Yang, Y	Integrated ecosystem health assessment of a macrophyte-dominated lake	ECOLOGICAL MODELLING	http://dx.doi.org/10.1016/j.ecolmodel.2012.07.029	A set of ecological indicators were proposed for the lake ecosystem health assessment via the application of structural, functional, and system-level responses of whole-lake ecosystems to land-use types, chemical stressors including nutrients and organic pollution, and physical stressors including water depth (WD) and grain size (GR). The structural metrics incorporated Chlorophyll c/Chlorophyll …	Field - Observational	urban land use		Algal Density		Functional	state
2013	Zhang, LL; Liu, JL; Yang, ZF; Li, Y; Yang, Y	Integrated ecosystem health assessment of a macrophyte-dominated lake	ECOLOGICAL MODELLING	http://dx.doi.org/10.1016/j.ecolmodel.2012.07.029	A set of ecological indicators were proposed for the lake ecosystem health assessment via the application of structural, functional, and system-level responses of whole-lake ecosystems to land-use types, chemical stressors including nutrients and organic pollution, and physical stressors including water depth (WD) and grain size (GR). The structural metrics incorporated Chlorophyll c/Chlorophyll …	Field - Observational	urban land use		Biological Oxygen Demand		Functional	rate
2013	Zhang, LL; Liu, JL; Yang, ZF; Li, Y; Yang, Y	Integrated ecosystem health assessment of a macrophyte-dominated lake	ECOLOGICAL MODELLING	http://dx.doi.org/10.1016/j.ecolmodel.2012.07.029	A set of ecological indicators were proposed for the lake ecosystem health assessment via the application of structural, functional, and system-level responses of whole-lake ecosystems to land-use types, chemical stressors including nutrients and organic pollution, and physical stressors including water depth (WD) and grain size (GR). The structural metrics incorporated Chlorophyll c/Chlorophyll …	Field - Observational	urban land use		Chlorophyll-a		Functional	state
2013	Zhang, LL; Liu, JL; Yang, ZF; Li, Y; Yang, Y	Integrated ecosystem health assessment of a macrophyte-dominated lake	ECOLOGICAL MODELLING	http://dx.doi.org/10.1016/j.ecolmodel.2012.07.029	A set of ecological indicators were proposed for the lake ecosystem health assessment via the application of structural, functional, and system-level responses of whole-lake ecosystems to land-use types, chemical stressors including nutrients and organic pollution, and physical stressors including water depth (WD) and grain size (GR). The structural metrics incorporated Chlorophyll c/Chlorophyll …	Field - Observational	urban land use		Cholorophyl-b		Functional	state
2013	Zhang, LL; Liu, JL; Yang, ZF; Li, Y; Yang, Y	Integrated ecosystem health assessment of a macrophyte-dominated lake	ECOLOGICAL MODELLING	http://dx.doi.org/10.1016/j.ecolmodel.2012.07.029	A set of ecological indicators were proposed for the lake ecosystem health assessment via the application of structural, functional, and system-level responses of whole-lake ecosystems to land-use types, chemical stressors including nutrients and organic pollution, and physical stressors including water depth (WD) and grain size (GR). The structural metrics incorporated Chlorophyll c/Chlorophyll …	Field - Observational	urban land use		Dissolved Organic Carbon		Functional	state
2013	Zhang, LL; Liu, JL; Yang, ZF; Li, Y; Yang, Y	Integrated ecosystem health assessment of a macrophyte-dominated lake	ECOLOGICAL MODELLING	http://dx.doi.org/10.1016/j.ecolmodel.2012.07.030	A set of ecological indicators were proposed for the lake ecosystem health assessment via the application of structural, functional, and system-level responses of whole-lake ecosystems to land-use types, chemical stressors including nutrients and organic pollution, and physical stressors including water depth (WD) and grain size (GR). The structural metrics incorporated Chlorophyll c/Chlorophyll …	Field - Observational	urban land use		Eco-exergy		Functional	food web level
2013	Zhang, LL; Liu, JL; Yang, ZF; Li, Y; Yang, Y	Integrated ecosystem health assessment of a macrophyte-dominated lake	ECOLOGICAL MODELLING	http://dx.doi.org/10.1016/j.ecolmodel.2012.07.032	A set of ecological indicators were proposed for the lake ecosystem health assessment via the application of structural, functional, and system-level responses of whole-lake ecosystems to land-use types, chemical stressors including nutrients and organic pollution, and physical stressors including water depth (WD) and grain size (GR). The structural metrics incorporated Chlorophyll c/Chlorophyll …	Field - Observational	urban land use		Ecological Buffer Capacity		Functional	food web level
2013	Zhang, LL; Liu, JL; Yang, ZF; Li, Y; Yang, Y	Integrated ecosystem health assessment of a macrophyte-dominated lake	ECOLOGICAL MODELLING	http://dx.doi.org/10.1016/j.ecolmodel.2012.07.029	A set of ecological indicators were proposed for the lake ecosystem health assessment via the application of structural, functional, and system-level responses of whole-lake ecosystems to land-use types, chemical stressors including nutrients and organic pollution, and physical stressors including water depth (WD) and grain size (GR). The structural metrics incorporated Chlorophyll c/Chlorophyll …	Field - Observational	urban land use		Enzyme Activity	leucine amino peptide enzymes	Functional	rate
2013	Zhang, LL; Liu, JL; Yang, ZF; Li, Y; Yang, Y	Integrated ecosystem health assessment of a macrophyte-dominated lake	ECOLOGICAL MODELLING	http://dx.doi.org/10.1016/j.ecolmodel.2012.07.029	A set of ecological indicators were proposed for the lake ecosystem health assessment via the application of structural, functional, and system-level responses of whole-lake ecosystems to land-use types, chemical stressors including nutrients and organic pollution, and physical stressors including water depth (WD) and grain size (GR). The structural metrics incorporated Chlorophyll c/Chlorophyll …	Field - Observational	urban land use		General Primary Productivity		Functional	rate
2013	Zhang, LL; Liu, JL; Yang, ZF; Li, Y; Yang, Y	Integrated ecosystem health assessment of a macrophyte-dominated lake	ECOLOGICAL MODELLING	http://dx.doi.org/10.1016/j.ecolmodel.2012.07.029	A set of ecological indicators were proposed for the lake ecosystem health assessment via the application of structural, functional, and system-level responses of whole-lake ecosystems to land-use types, chemical stressors including nutrients and organic pollution, and physical stressors including water depth (WD) and grain size (GR). The structural metrics incorporated Chlorophyll c/Chlorophyll …	Field - Observational	urban land use		Shannon Diversity		structural	state
2013	Zhang, LL; Liu, JL; Yang, ZF; Li, Y; Yang, Y	Integrated ecosystem health assessment of a macrophyte-dominated lake	ECOLOGICAL MODELLING	http://dx.doi.org/10.1016/j.ecolmodel.2012.07.031	A set of ecological indicators were proposed for the lake ecosystem health assessment via the application of structural, functional, and system-level responses of whole-lake ecosystems to land-use types, chemical stressors including nutrients and organic pollution, and physical stressors including water depth (WD) and grain size (GR). The structural metrics incorporated Chlorophyll c/Chlorophyll …	Field - Observational	urban land use		Structural Eco-exergy		Functional	food web level
2013	Zhang, LL; Liu, JL; Yang, ZF; Li, Y; Yang, Y	Integrated ecosystem health assessment of a macrophyte-dominated lake	ECOLOGICAL MODELLING	http://dx.doi.org/10.1016/j.ecolmodel.2012.07.029	A set of ecological indicators were proposed for the lake ecosystem health assessment via the application of structural, functional, and system-level responses of whole-lake ecosystems to land-use types, chemical stressors including nutrients and organic pollution, and physical stressors including water depth (WD) and grain size (GR). The structural metrics incorporated Chlorophyll c/Chlorophyll …	Field - Observational	urban land use		Total N		Functional	state
2013	Zhang, LL; Liu, JL; Yang, ZF; Li, Y; Yang, Y	Integrated ecosystem health assessment of a macrophyte-dominated lake	ECOLOGICAL MODELLING	http://dx.doi.org/10.1016/j.ecolmodel.2012.07.029	A set of ecological indicators were proposed for the lake ecosystem health assessment via the application of structural, functional, and system-level responses of whole-lake ecosystems to land-use types, chemical stressors including nutrients and organic pollution, and physical stressors including water depth (WD) and grain size (GR). The structural metrics incorporated Chlorophyll c/Chlorophyll …	Field - Observational	urban land use		Total P		Functional	state
2012	Abonyi et al.	Phytoplankton functional groups as indicators of human impacts along the River Loire (France)	HYDROBIOLOGIA	http://dx.doi.org/10.1007/s10750-012-1130-0	The phytoplankton functional group concept is successfully used to assess ecological status in lakes (Q index), and also provides a method for lotic ecosystems (Q ((r)) index). Here, we examine the Q ((r)) composition metric to demonstrate local to regional scale human effects on natural distribution of phytoplankton along the River Loire. Distribution of phytoplankton functional groups coupled w…	Field	human activity		Phytoplankton Functional Diversity	Phytoplankton	Functional	Functional traits - status or composition
2012	Abonyi et al.	Phytoplankton functional groups as indicators of human impacts along the River Loire (France)	HYDROBIOLOGIA	http://dx.doi.org/10.1007/s10750-012-1130-1	The phytoplankton functional group concept is successfully used to assess ecological status in lakes (Q index), and also provides a method for lotic ecosystems (Q ((r)) index). Here, we examine the Q ((r)) composition metric to demonstrate local to regional scale human effects on natural distribution of phytoplankton along the River Loire. Distribution of phytoplankton functional groups coupled w…	Field	human activity		Phytoplankton Species Richness	Phytoplankton	Structural
2012	Bagatini et al.	Benthic macroinvertebrate community structure in a stream of the north-west region of Parana State, Brazil	Biota Neotropica	http://dx.doi.org/10.1590/S1676-06032012000100023	This study aimed to survey the benthic macroinvertebrate fauna of a first order stream located in an agricultural area, and to assess the environmental factors involved in the spatial distribution of this community. Invertebrates were gathered in November 2007 at three sampling sites distributed along the Itiz Stream, located in Marialva municipality, Parana State. At each site, we measured the p…	Field	human activity		Invertebrate Functional Diversity	Invertebrates	Functional	Functional traits - status or composition
2012	Colman, BP; Wang, SY; Auffan, M; Wiesner, MR; Bernhardt, ES	Antimicrobial effects of commercial silver nanoparticles are attenuated in natural streamwater and sediment	ECOTOXICOLOGY	http://dx.doi.org/10.1007/s10646-012-0920-5	Given the demonstrated antimicrobial properties of silver nanoparticles (AgNPs), and the key role that microorganisms play in performing critical ecosystem functions such as decomposition and nutrient cycling, there is growing concern that AgNP pollution may negatively impact ecosystems. We examined the response of streamwater and sediment microorganisms to commercially available 21 +/- A 17 nm A…	Field - experimental	Ag nanoparticles		Bacterial Community Composition		Structural
2012	Colman, BP; Wang, SY; Auffan, M; Wiesner, MR; Bernhardt, ES	Antimicrobial effects of commercial silver nanoparticles are attenuated in natural streamwater and sediment	ECOTOXICOLOGY	http://dx.doi.org/10.1007/s10646-012-0920-5	Given the demonstrated antimicrobial properties of silver nanoparticles (AgNPs), and the key role that microorganisms play in performing critical ecosystem functions such as decomposition and nutrient cycling, there is growing concern that AgNP pollution may negatively impact ecosystems. We examined the response of streamwater and sediment microorganisms to commercially available 21 +/- A 17 nm A…	Field - experimental	Ag nanoparticles		Microbial Biomass		Functional	State
2012	Colman, BP; Wang, SY; Auffan, M; Wiesner, MR; Bernhardt, ES	Antimicrobial effects of commercial silver nanoparticles are attenuated in natural streamwater and sediment	ECOTOXICOLOGY	http://dx.doi.org/10.1007/s10646-012-0920-5	Given the demonstrated antimicrobial properties of silver nanoparticles (AgNPs), and the key role that microorganisms play in performing critical ecosystem functions such as decomposition and nutrient cycling, there is growing concern that AgNP pollution may negatively impact ecosystems. We examined the response of streamwater and sediment microorganisms to commercially available 21 +/- A 17 nm A…	Field - experimental	Ag nanoparticles		Microbial Respiration		Functional	Rate
2012	Colman, BP; Wang, SY; Auffan, M; Wiesner, MR; Bernhardt, ES	Antimicrobial effects of commercial silver nanoparticles are attenuated in natural streamwater and sediment	ECOTOXICOLOGY	http://dx.doi.org/10.1007/s10646-012-0920-5	Given the demonstrated antimicrobial properties of silver nanoparticles (AgNPs), and the key role that microorganisms play in performing critical ecosystem functions such as decomposition and nutrient cycling, there is growing concern that AgNP pollution may negatively impact ecosystems. We examined the response of streamwater and sediment microorganisms to commercially available 21 +/- A 17 nm A…	Field - experimental	Ag nanoparticles		Phosphatase Enzyme Activity		Functional	Rate
2012	Colman, BP; Wang, SY; Auffan, M; Wiesner, MR; Bernhardt, ES	Antimicrobial effects of commercial silver nanoparticles are attenuated in natural streamwater and sediment	ECOTOXICOLOGY	http://dx.doi.org/10.1007/s10646-012-0920-5	Given the demonstrated antimicrobial properties of silver nanoparticles (AgNPs), and the key role that microorganisms play in performing critical ecosystem functions such as decomposition and nutrient cycling, there is growing concern that AgNP pollution may negatively impact ecosystems. We examined the response of streamwater and sediment microorganisms to commercially available 21 +/- A 17 nm A…	Field - experimental	Ag nanoparticles		Total Dissolved C		Functional	State
2012	Colman, BP; Wang, SY; Auffan, M; Wiesner, MR; Bernhardt, ES	Antimicrobial effects of commercial silver nanoparticles are attenuated in natural streamwater and sediment	ECOTOXICOLOGY	http://dx.doi.org/10.1007/s10646-012-0920-5	Given the demonstrated antimicrobial properties of silver nanoparticles (AgNPs), and the key role that microorganisms play in performing critical ecosystem functions such as decomposition and nutrient cycling, there is growing concern that AgNP pollution may negatively impact ecosystems. We examined the response of streamwater and sediment microorganisms to commercially available 21 +/- A 17 nm A…	Field - experimental	Ag nanoparticles		Total Dissolved N		Functional	State
2012	Lawrence, JR; Zhu, B; Swerhone, GDW; Roy, J; Tumber, V; Waiser, MJ; Topp, E; Korber, DR	Molecular and microscopic assessment of the effects of caffeine, acetaminophen, diclofenac, and their mixtures on river biofilm communities	ENVIRONMENTAL TOXICOLOGY AND CHEMISTRY	http://dx.doi.org/10.1002/etc.1723	The authors examined effects of three common contaminants, caffeine (CF), acetaminophen (AC), and diclofenac (DF), as well as their mixtures on the development, functioning, and biodiversity of river biofilm communities. Biofilms were cultivated in rotating annular reactors. Treatments included AC, CF, DF, AC+CF, AC+DF, CF+DF, AC+CF+DF at 5 mu g/L, and their molar equivalent as carbon and nutrien…	microcosm	caffeine, acetaminophen, diclofenac		Algal Biomass		Functional	State
2012	Lawrence, JR; Zhu, B; Swerhone, GDW; Roy, J; Tumber, V; Waiser, MJ; Topp, E; Korber, DR	Molecular and microscopic assessment of the effects of caffeine, acetaminophen, diclofenac, and their mixtures on river biofilm communities	ENVIRONMENTAL TOXICOLOGY AND CHEMISTRY	http://dx.doi.org/10.1002/etc.1723	The authors examined effects of three common contaminants, caffeine (CF), acetaminophen (AC), and diclofenac (DF), as well as their mixtures on the development, functioning, and biodiversity of river biofilm communities. Biofilms were cultivated in rotating annular reactors. Treatments included AC, CF, DF, AC+CF, AC+DF, CF+DF, AC+CF+DF at 5 mu g/L, and their molar equivalent as carbon and nutrien…	microcosm	caffeine, acetaminophen, diclofenac		Bacterial Biomass		Functional	State
2012	Lawrence, JR; Zhu, B; Swerhone, GDW; Roy, J; Tumber, V; Waiser, MJ; Topp, E; Korber, DR	Molecular and microscopic assessment of the effects of caffeine, acetaminophen, diclofenac, and their mixtures on river biofilm communities	ENVIRONMENTAL TOXICOLOGY AND CHEMISTRY	http://dx.doi.org/10.1002/etc.1723	The authors examined effects of three common contaminants, caffeine (CF), acetaminophen (AC), and diclofenac (DF), as well as their mixtures on the development, functioning, and biodiversity of river biofilm communities. Biofilms were cultivated in rotating annular reactors. Treatments included AC, CF, DF, AC+CF, AC+DF, CF+DF, AC+CF+DF at 5 mu g/L, and their molar equivalent as carbon and nutrien…	microcosm	caffeine, acetaminophen, diclofenac		Biofilm Diversity		Structural
2012	Lawrence, JR; Zhu, B; Swerhone, GDW; Roy, J; Tumber, V; Waiser, MJ; Topp, E; Korber, DR	Molecular and microscopic assessment of the effects of caffeine, acetaminophen, diclofenac, and their mixtures on river biofilm communities	ENVIRONMENTAL TOXICOLOGY AND CHEMISTRY	http://dx.doi.org/10.1002/etc.1723	The authors examined effects of three common contaminants, caffeine (CF), acetaminophen (AC), and diclofenac (DF), as well as their mixtures on the development, functioning, and biodiversity of river biofilm communities. Biofilms were cultivated in rotating annular reactors. Treatments included AC, CF, DF, AC+CF, AC+DF, CF+DF, AC+CF+DF at 5 mu g/L, and their molar equivalent as carbon and nutrien…	microcosm	caffeine, acetaminophen, diclofenac		Cyanobacteria Biomass		Functional	State
2011	Bundschuh, Mirco; Pierstorf, Rebecca; Schreiber, Walter H.; Schulz, Ralf	Positive Effects of Wastewater Ozonation Displayed by in Situ Bioassays in the Receiving Stream	ENVIRONMENTAL SCIENCE & TECHNOLOGY	http://dx.doi.org/10.1021/es104195h	Tertiary treatment methods, like ozonation, are currently under discussion to improve removal efficiencies of micropollutants by municipal wastewater treatment plants (WWTPs). In order to assess the effects of a full-scale wastewater ozonation at WWTP Wueri, Switzerland, on the receiving stream, a total of seven in situ bioassays with Gammarus fossarum that lasted 7-days were conducted during an …	Field - experimental	Micropollutants. Ozone treated wastewater compared with non-ozone treated wastewater	Ozonation transformation products from treatment to remove micropollutants.	G. fossarum feeding rate	Consumed leaf mass per animal per day	Functional	rate
2011	Bundschuh, Mirco; Pierstorf, Rebecca; Schreiber, Walter H.; Schulz, Ralf	Positive Effects of Wastewater Ozonation Displayed by in Situ Bioassays in the Receiving Stream	ENVIRONMENTAL SCIENCE & TECHNOLOGY	http://dx.doi.org/10.1021/es104195h	Tertiary treatment methods, like ozonation, are currently under discussion to improve removal efficiencies of micropollutants by municipal wastewater treatment plants (WWTPs). In order to assess the effects of a full-scale wastewater ozonation at WWTP Wueri, Switzerland, on the receiving stream, a total of seven in situ bioassays with Gammarus fossarum that lasted 7-days were conducted during an …	Field - experimental	Micropollutants. Ozone treated wastewater compared with non-ozone treated wastewater	Ozonation transformation products from treatment to remove micropollutants.	Leaf Litter Breakdown Rate	weighing ash free dry leaf mass	Functional	rate
2011	Perryman et al.	Urban Stormwater Runoff Drives Denitrifying Community Composition Through Changes in Sediment Texture and Carbon Content	Microbial Ecology	http://dx.doi.org/10.1007/s00248-011-9833-8	The export of nitrogen from urban catchments is a global problem, and denitrifying bacteria in stream ecosystems are critical for reducing in-stream N. However, the environmental factors that control the composition of denitrifying communities in streams are not well understood. We determined whether denitrifying community composition in sediments of nine streams on the eastern fringe of Melbourn…	field	human activity		Denitrifying Community Structure	nosZ gene codes for nitrous oxide reductase	Functional	Functional traits - status or composition
2011	Vannini, Candida; Domingo, Guido; Marsoni, Milena; De Mattia, Fabrizio; Labra, Massimo; Castiglioni, Sara; Bracale, Marcella	Effects of a complex mixture of therapeutic drugs on unicellular algae Pseudokirchneriella subcapitata	AQUATIC TOXICOLOGY	http://dx.doi.org/10.1016/j.aquatox.2010.10.011	Pharmaceutically-active compounds are regularly and widely released into the aquatic environment in an unaltered form or as metabolites. So far, little is known about their potential detrimental effects on algae populations which can ultimately impact nutrient cycling and oxygen balance. For our analysis, the common microalga Pseudokirchneriella subcapitata (P. subcapitata) was exposed to a mixtu…	Microcosm	Pharmaceutical mixture	None - algae grown under optimal conditions	Algal (p. subcapitata) Cell Growth		Functional	rate
2011	Vannini, Candida; Domingo, Guido; Marsoni, Milena; De Mattia, Fabrizio; Labra, Massimo; Castiglioni, Sara; Bracale, Marcella	Effects of a complex mixture of therapeutic drugs on unicellular algae Pseudokirchneriella subcapitata	AQUATIC TOXICOLOGY	http://dx.doi.org/10.1016/j.aquatox.2010.10.010	Pharmaceutically-active compounds are regularly and widely released into the aquatic environment in an unaltered form or as metabolites. So far, little is known about their potential detrimental effects on algae populations which can ultimately impact nutrient cycling and oxygen balance. For our analysis, the common microalga Pseudokirchneriella subcapitata (P. subcapitata) was exposed to a mixtu…	Microcosm	Pharmaceutical mixture	None - algae grown under optimal conditions	Amount of Glutamine Synthetase (gs) Chloroplast Precursor.		Functional	State
2011	Vannini, Candida; Domingo, Guido; Marsoni, Milena; De Mattia, Fabrizio; Labra, Massimo; Castiglioni, Sara; Bracale, Marcella	Effects of a complex mixture of therapeutic drugs on unicellular algae Pseudokirchneriella subcapitata	AQUATIC TOXICOLOGY	http://dx.doi.org/10.1016/j.aquatox.2010.10.011	Pharmaceutically-active compounds are regularly and widely released into the aquatic environment in an unaltered form or as metabolites. So far, little is known about their potential detrimental effects on algae populations which can ultimately impact nutrient cycling and oxygen balance. For our analysis, the common microalga Pseudokirchneriella subcapitata (P. subcapitata) was exposed to a mixtu…	Microcosm	Pharmaceutical mixture	None - algae grown under optimal conditions	Chlorophyll-a/b Ratio	detected by spectrophotometry	Functional	state
2009	Bundschuh et al.	ANTIBIOTICS AS A CHEMICAL STRESSOR AFFECTING AN AQUATIC DECOMPOSER-DETRITIVORE SYSTEM		http://dx.doi.org/10.1897/08-075.1	Recent evidence indicates that a variety of antibiotic residues may affect the integrity of streams located downstream from wastewater treatment plants. Aquatic communities comprising bacterial and fungal decomposers and invertebrate detritivores (shredders) play an important role in the decomposition of allochthonous leaf litter, which acts as a primary energy source for small running waters. Th…	lab	antibiotics		Feeding Preference Of Amphipod Shredder, Gammarus Fossarum On Leaves		Functional	Functional traits - status or composition
2009	Bundschuh et al.	ANTIBIOTICS AS A CHEMICAL STRESSOR AFFECTING AN AQUATIC DECOMPOSER-DETRITIVORE SYSTEM		10.1897/08-075.2	Recent evidence indicates that a variety of antibiotic residues may affect the integrity of streams located downstream from wastewater treatment plants. Aquatic communities comprising bacterial and fungal decomposers and invertebrate detritivores (shredders) play an important role in the decomposition of allochthonous leaf litter, which acts as a primary energy source for small running waters. Th…	lab	antibiotics		Fungal Biomass On Leaves		Functional	state
2008	Das, SK; Routh, J; Roychoudhury, AN; Klump, JV	Major and trace element geochemistry in Zeekoevlei, South Africa: A lacustrine record of present and past processes	APPLIED GEOCHEMISTRY	http://dx.doi.org/10.1016/j.apgeochem.2008.02.011	This study reports a multi-parameter geochemcial investigation in water and sediments of a shallow hyper-eutrophic urban freshwater coastal lake, Zeekoevlei, in South Africa. Zeekoevlei receives it greater fraction of dissolved major and trace elements from natural Sources (e.g., chemical weathering and sea salt). Fertilizers, agricultural wastes, raw sewage effluents and road runoff in contrast,…	field - observational	wastewater	agricultural, industrial	Dissolved Organic Carbon		Functional	State
2008	Das, SK; Routh, J; Roychoudhury, AN; Klump, JV	Major and trace element geochemistry in Zeekoevlei, South Africa: A lacustrine record of present and past processes	APPLIED GEOCHEMISTRY	http://dx.doi.org/10.1016/j.apgeochem.2008.02.011	This study reports a multi-parameter geochemcial investigation in water and sediments of a shallow hyper-eutrophic urban freshwater coastal lake, Zeekoevlei, in South Africa. Zeekoevlei receives it greater fraction of dissolved major and trace elements from natural Sources (e.g., chemical weathering and sea salt). Fertilizers, agricultural wastes, raw sewage effluents and road runoff in contrast,…	field - observational	wastewater	agricultural, industrial	Total N		Functional	State
2006	Posthuma, L; De Zwart, D	Predicted effects of toxicant mixtures are confirmed by changes in fish species assemblages in Ohio, USA, Rivers	ENVIRONMENTAL TOXICOLOGY AND CHEMISTRY	http://dx.doi.org/10.1897/05-305R.1	The purposes of this study were to investigate whether exposure to toxicant mixtures is associated with fish assemblage characteristics in the field and to describe the relationships between predicted chronic and acute mixture risks and observed impacts. Fish abundance and abiotic monitoring data from Ohio, USA, surface waters were compiled and analyzed. Variability of biotic and abiotic paramete…	Modelling - field	wastewater	household products (triclosan, linear alkylbenzenesulfonate, alcohol ethox‐ylates, alcohol ethoxylate sulfates and boron)	Dissolved Oxygen	pollution measure	Structural
2006	Posthuma, L; De Zwart, D	Predicted effects of toxicant mixtures are confirmed by changes in fish species assemblages in Ohio, USA, Rivers	ENVIRONMENTAL TOXICOLOGY AND CHEMISTRY	http://dx.doi.org/10.1897/05-305R.1	The purposes of this study were to investigate whether exposure to toxicant mixtures is associated with fish assemblage characteristics in the field and to describe the relationships between predicted chronic and acute mixture risks and observed impacts. Fish abundance and abiotic monitoring data from Ohio, USA, surface waters were compiled and analyzed. Variability of biotic and abiotic paramete…	Modelling - field	wastewater	household products (triclosan, linear alkylbenzenesulfonate, alcohol ethox‐ylates, alcohol ethoxylate sulfates and boron)	Fish Abundance		Functional	state
2006	Posthuma, L; De Zwart, D	Predicted effects of toxicant mixtures are confirmed by changes in fish species assemblages in Ohio, USA, Rivers	ENVIRONMENTAL TOXICOLOGY AND CHEMISTRY	http://dx.doi.org/10.1897/05-305R.1	The purposes of this study were to investigate whether exposure to toxicant mixtures is associated with fish assemblage characteristics in the field and to describe the relationships between predicted chronic and acute mixture risks and observed impacts. Fish abundance and abiotic monitoring data from Ohio, USA, surface waters were compiled and analyzed. Variability of biotic and abiotic paramete…	Modelling - field	wastewater	household products (triclosan, linear alkylbenzenesulfonate, alcohol ethox‐ylates, alcohol ethoxylate sulfates and boron)	Fish Evenness		Structural	state
2006	Posthuma, L; De Zwart, D	Predicted effects of toxicant mixtures are confirmed by changes in fish species assemblages in Ohio, USA, Rivers	ENVIRONMENTAL TOXICOLOGY AND CHEMISTRY	http://dx.doi.org/10.1897/05-305R.1	The purposes of this study were to investigate whether exposure to toxicant mixtures is associated with fish assemblage characteristics in the field and to describe the relationships between predicted chronic and acute mixture risks and observed impacts. Fish abundance and abiotic monitoring data from Ohio, USA, surface waters were compiled and analyzed. Variability of biotic and abiotic paramete…	Modelling - field	wastewater	household products (triclosan, linear alkylbenzenesulfonate, alcohol ethox‐ylates, alcohol ethoxylate sulfates and boron)	Fish Richness		Structural	state
2006	Posthuma, L; De Zwart, D	Predicted effects of toxicant mixtures are confirmed by changes in fish species assemblages in Ohio, USA, Rivers	ENVIRONMENTAL TOXICOLOGY AND CHEMISTRY	http://dx.doi.org/10.1897/05-305R.1	The purposes of this study were to investigate whether exposure to toxicant mixtures is associated with fish assemblage characteristics in the field and to describe the relationships between predicted chronic and acute mixture risks and observed impacts. Fish abundance and abiotic monitoring data from Ohio, USA, surface waters were compiled and analyzed. Variability of biotic and abiotic paramete…	Modelling - field	wastewater	household products (triclosan, linear alkylbenzenesulfonate, alcohol ethox‐ylates, alcohol ethoxylate sulfates and boron)	Fish Shannon Divresity		Structural	state
2005	Burton, CA; Brown, LR; Belitz, K	Assessing water source and channel type as factors affecting benthic macroinvertebrate and periphyton assemblages in the highly urbanized Santa Ana River basin, California	EFFECTS OF URBANIZATION ON STREAM ECOSYSTEMS	https://pubs.er.usgs.gov/publication/70027769	The Santa Ana River basin is the largest stream system in Southern California and includes a densely populated coastal area. Extensive urbanization has altered the geomorphology and hydrology of the streams, adversely affecting aquatic communities. We studied macroinvertebrate and periphyton assemblages in relation to two categorical features of the highly engineered hydrologic system-water sourc…	field - observational	Treated wastewater		Algal Biovolume		Functional	State
2005	Burton, CA; Brown, LR; Belitz, K	Assessing water source and channel type as factors affecting benthic macroinvertebrate and periphyton assemblages in the highly urbanized Santa Ana River basin, California	EFFECTS OF URBANIZATION ON STREAM ECOSYSTEMS	https://pubs.er.usgs.gov/publication/70027769	The Santa Ana River basin is the largest stream system in Southern California and includes a densely populated coastal area. Extensive urbanization has altered the geomorphology and hydrology of the streams, adversely affecting aquatic communities. We studied macroinvertebrate and periphyton assemblages in relation to two categorical features of the highly engineered hydrologic system-water sourc…	field - observational	Treated wastewater		Macroinvertebrate Abundance		Functional	State
2005	Burton, CA; Brown, LR; Belitz, K	Assessing water source and channel type as factors affecting benthic macroinvertebrate and periphyton assemblages in the highly urbanized Santa Ana River basin, California	EFFECTS OF URBANIZATION ON STREAM ECOSYSTEMS	https://pubs.er.usgs.gov/publication/70027769	The Santa Ana River basin is the largest stream system in Southern California and includes a densely populated coastal area. Extensive urbanization has altered the geomorphology and hydrology of the streams, adversely affecting aquatic communities. We studied macroinvertebrate and periphyton assemblages in relation to two categorical features of the highly engineered hydrologic system-water sourc…	field - observational	Treated wastewater		Macroinvertebrate Richness		Structural
2005	Ibarra et al.	Influence of non-point source pollution on riverine fish assemblages in South West France	Ecotoxicology	http://dx.doi.org/10.1007/s10646-005-0003-y	The relationship between non-point source pollution (NSP) and fish assemblages in the Garonne basin, SW France was studied. Two independent data sets were coupled, one containing 20 physicochemical variables and another containing 40 fish species in 84 study sites. Species were classified in guilds according to their feeding habitat and their diet composition. The physico-chemical variables were …	field	wastewater		Functional Composition Of Fish Trophic Guilds		Functional	food web level
2004	Wilson, CJ; Brain, RA; Sanderson, H; Johnson, DJ; Bestari, KT; Sibley, PK; Solomon, KR	Structural and functional responses of plankton to a mixture of four tetracyclines in aquatic microcosms	ENVIRONMENTAL SCIENCE & TECHNOLOGY	http://dx.doi.org/10.1021/es049766f	Pharmaceuticals are routinely detected at low concentrations in surface waters, but effects on non-target organisms are not well understood. Microcosms were used to assess ecological responses in freshwater ecosystems to a mixture of four tetracyclines commonly used in veterinary and human medicine. Triplicate microcosms were treated with tetracycline, oxytetracycline, doxycycline, and chlortetra…	microcosm	tetracyclines	pharmaceuticals	Bacterial Species Richness		structural	state
2004	Wilson, CJ; Brain, RA; Sanderson, H; Johnson, DJ; Bestari, KT; Sibley, PK; Solomon, KR	Structural and functional responses of plankton to a mixture of four tetracyclines in aquatic microcosms	ENVIRONMENTAL SCIENCE & TECHNOLOGY	http://dx.doi.org/10.1021/es049766f	Pharmaceuticals are routinely detected at low concentrations in surface waters, but effects on non-target organisms are not well understood. Microcosms were used to assess ecological responses in freshwater ecosystems to a mixture of four tetracyclines commonly used in veterinary and human medicine. Triplicate microcosms were treated with tetracycline, oxytetracycline, doxycycline, and chlortetra…	microcosm	tetracyclines	pharmaceuticals	Biomass:energy Flow Ratio (b/e)	a measure of total amount of zooplankton biomass supported by a given flow of energy between primary production and respiration. This rate has units grams of zooplankton per milligrams/liter of O2.	Functional	rate
2004	Wilson, CJ; Brain, RA; Sanderson, H; Johnson, DJ; Bestari, KT; Sibley, PK; Solomon, KR	Structural and functional responses of plankton to a mixture of four tetracyclines in aquatic microcosms	ENVIRONMENTAL SCIENCE & TECHNOLOGY	http://dx.doi.org/10.1021/es049766f	Pharmaceuticals are routinely detected at low concentrations in surface waters, but effects on non-target organisms are not well understood. Microcosms were used to assess ecological responses in freshwater ecosystems to a mixture of four tetracyclines commonly used in veterinary and human medicine. Triplicate microcosms were treated with tetracycline, oxytetracycline, doxycycline, and chlortetra…	microcosm	tetracyclines	pharmaceuticals	Chlorophyll-a concentration	fluorescence detection	Functional	state
2004	Wilson, CJ; Brain, RA; Sanderson, H; Johnson, DJ; Bestari, KT; Sibley, PK; Solomon, KR	Structural and functional responses of plankton to a mixture of four tetracyclines in aquatic microcosms	ENVIRONMENTAL SCIENCE & TECHNOLOGY	http://dx.doi.org/10.1021/es049766f	Pharmaceuticals are routinely detected at low concentrations in surface waters, but effects on non-target organisms are not well understood. Microcosms were used to assess ecological responses in freshwater ecosystems to a mixture of four tetracyclines commonly used in veterinary and human medicine. Triplicate microcosms were treated with tetracycline, oxytetracycline, doxycycline, and chlortetra…	microcosm	tetracyclines	pharmaceuticals	Community Metabolism (p/r)	the ratio of gross primary productivity to community respiration (P/R), calcluated using oxygen rates	Functional	rate
2004	Wilson, CJ; Brain, RA; Sanderson, H; Johnson, DJ; Bestari, KT; Sibley, PK; Solomon, KR	Structural and functional responses of plankton to a mixture of four tetracyclines in aquatic microcosms	ENVIRONMENTAL SCIENCE & TECHNOLOGY	http://dx.doi.org/10.1021/es049766f	Pharmaceuticals are routinely detected at low concentrations in surface waters, but effects on non-target organisms are not well understood. Microcosms were used to assess ecological responses in freshwater ecosystems to a mixture of four tetracyclines commonly used in veterinary and human medicine. Triplicate microcosms were treated with tetracycline, oxytetracycline, doxycycline, and chlortetra…	microcosm	tetracyclines	pharmaceuticals	Community Respiration (r)	the rate of oxygen use by heterotrophs	Functional	rate
2004	Wilson, CJ; Brain, RA; Sanderson, H; Johnson, DJ; Bestari, KT; Sibley, PK; Solomon, KR	Structural and functional responses of plankton to a mixture of four tetracyclines in aquatic microcosms	ENVIRONMENTAL SCIENCE & TECHNOLOGY	http://dx.doi.org/10.1021/es049766f	Pharmaceuticals are routinely detected at low concentrations in surface waters, but effects on non-target organisms are not well understood. Microcosms were used to assess ecological responses in freshwater ecosystems to a mixture of four tetracyclines commonly used in veterinary and human medicine. Triplicate microcosms were treated with tetracycline, oxytetracycline, doxycycline, and chlortetra…	microcosm	tetracyclines	pharmaceuticals	Dissolved Oxygen Concentration	Was used as a functional measure	Functional	state
2004	Wilson, CJ; Brain, RA; Sanderson, H; Johnson, DJ; Bestari, KT; Sibley, PK; Solomon, KR	Structural and functional responses of plankton to a mixture of four tetracyclines in aquatic microcosms	ENVIRONMENTAL SCIENCE & TECHNOLOGY	http://dx.doi.org/10.1021/es049766f	Pharmaceuticals are routinely detected at low concentrations in surface waters, but effects on non-target organisms are not well understood. Microcosms were used to assess ecological responses in freshwater ecosystems to a mixture of four tetracyclines commonly used in veterinary and human medicine. Triplicate microcosms were treated with tetracycline, oxytetracycline, doxycycline, and chlortetra…	microcosm	tetracyclines	pharmaceuticals	Energy Flow (e = P+r) Between Primary Production And Respiration (e)	(E, where E = P + R)	Functional	rate
2004	Wilson, CJ; Brain, RA; Sanderson, H; Johnson, DJ; Bestari, KT; Sibley, PK; Solomon, KR	Structural and functional responses of plankton to a mixture of four tetracyclines in aquatic microcosms	ENVIRONMENTAL SCIENCE & TECHNOLOGY	http://dx.doi.org/10.1021/es049766f	Pharmaceuticals are routinely detected at low concentrations in surface waters, but effects on non-target organisms are not well understood. Microcosms were used to assess ecological responses in freshwater ecosystems to a mixture of four tetracyclines commonly used in veterinary and human medicine. Triplicate microcosms were treated with tetracycline, oxytetracycline, doxycycline, and chlortetra…	microcosm	tetracyclines	pharmaceuticals	Gross Primary Productivity (p)	the rate of oxygen production by autotrophic primary producers, was calculated from the difference of E − R	Functional	rate
2004	Wilson, CJ; Brain, RA; Sanderson, H; Johnson, DJ; Bestari, KT; Sibley, PK; Solomon, KR	Structural and functional responses of plankton to a mixture of four tetracyclines in aquatic microcosms	ENVIRONMENTAL SCIENCE & TECHNOLOGY	http://dx.doi.org/10.1021/es049766f	Pharmaceuticals are routinely detected at low concentrations in surface waters, but effects on non-target organisms are not well understood. Microcosms were used to assess ecological responses in freshwater ecosystems to a mixture of four tetracyclines commonly used in veterinary and human medicine. Triplicate microcosms were treated with tetracycline, oxytetracycline, doxycycline, and chlortetra…	microcosm	tetracyclines	pharmaceuticals	Net Daily Metabolism (p − R)		Functional	rate
2004	Wilson, CJ; Brain, RA; Sanderson, H; Johnson, DJ; Bestari, KT; Sibley, PK; Solomon, KR	Structural and functional responses of plankton to a mixture of four tetracyclines in aquatic microcosms	ENVIRONMENTAL SCIENCE & TECHNOLOGY	http://dx.doi.org/10.1021/es049766f	Pharmaceuticals are routinely detected at low concentrations in surface waters, but effects on non-target organisms are not well understood. Microcosms were used to assess ecological responses in freshwater ecosystems to a mixture of four tetracyclines commonly used in veterinary and human medicine. Triplicate microcosms were treated with tetracycline, oxytetracycline, doxycycline, and chlortetra…	microcosm	tetracyclines	pharmaceuticals	Oxygen Requirement per Mass of Heterotroph		Functional	rate
2004	Wilson, CJ; Brain, RA; Sanderson, H; Johnson, DJ; Bestari, KT; Sibley, PK; Solomon, KR	Structural and functional responses of plankton to a mixture of four tetracyclines in aquatic microcosms	ENVIRONMENTAL SCIENCE & TECHNOLOGY	http://dx.doi.org/10.1021/es049766f	Pharmaceuticals are routinely detected at low concentrations in surface waters, but effects on non-target organisms are not well understood. Microcosms were used to assess ecological responses in freshwater ecosystems to a mixture of four tetracyclines commonly used in veterinary and human medicine. Triplicate microcosms were treated with tetracycline, oxytetracycline, doxycycline, and chlortetra…	microcosm	tetracyclines	pharmaceuticals	Plaktonic Species Richness		structural	state
2004	Wilson, CJ; Brain, RA; Sanderson, H; Johnson, DJ; Bestari, KT; Sibley, PK; Solomon, KR	Structural and functional responses of plankton to a mixture of four tetracyclines in aquatic microcosms	ENVIRONMENTAL SCIENCE & TECHNOLOGY	http://dx.doi.org/10.1021/es049766f	Pharmaceuticals are routinely detected at low concentrations in surface waters, but effects on non-target organisms are not well understood. Microcosms were used to assess ecological responses in freshwater ecosystems to a mixture of four tetracyclines commonly used in veterinary and human medicine. Triplicate microcosms were treated with tetracycline, oxytetracycline, doxycycline, and chlortetra…	microcosm	tetracyclines	pharmaceuticals	Total N		Functional	state
2004	Wilson, CJ; Brain, RA; Sanderson, H; Johnson, DJ; Bestari, KT; Sibley, PK; Solomon, KR	Structural and functional responses of plankton to a mixture of four tetracyclines in aquatic microcosms	ENVIRONMENTAL SCIENCE & TECHNOLOGY	http://dx.doi.org/10.1021/es049766f	Pharmaceuticals are routinely detected at low concentrations in surface waters, but effects on non-target organisms are not well understood. Microcosms were used to assess ecological responses in freshwater ecosystems to a mixture of four tetracyclines commonly used in veterinary and human medicine. Triplicate microcosms were treated with tetracycline, oxytetracycline, doxycycline, and chlortetra…	microcosm	tetracyclines	pharmaceuticals	Total P		Functional	state
2004	Wilson, CJ; Brain, RA; Sanderson, H; Johnson, DJ; Bestari, KT; Sibley, PK; Solomon, KR	Structural and functional responses of plankton to a mixture of four tetracyclines in aquatic microcosms	ENVIRONMENTAL SCIENCE & TECHNOLOGY	http://dx.doi.org/10.1021/es049766f	Pharmaceuticals are routinely detected at low concentrations in surface waters, but effects on non-target organisms are not well understood. Microcosms were used to assess ecological responses in freshwater ecosystems to a mixture of four tetracyclines commonly used in veterinary and human medicine. Triplicate microcosms were treated with tetracycline, oxytetracycline, doxycycline, and chlortetra…	microcosm	tetracyclines	pharmaceuticals	Zooplankton Biomass		Functional	state
2004	Wilson, CJ; Brain, RA; Sanderson, H; Johnson, DJ; Bestari, KT; Sibley, PK; Solomon, KR	Structural and functional responses of plankton to a mixture of four tetracyclines in aquatic microcosms	ENVIRONMENTAL SCIENCE & TECHNOLOGY	http://dx.doi.org/10.1021/es049766f	Pharmaceuticals are routinely detected at low concentrations in surface waters, but effects on non-target organisms are not well understood. Microcosms were used to assess ecological responses in freshwater ecosystems to a mixture of four tetracyclines commonly used in veterinary and human medicine. Triplicate microcosms were treated with tetracycline, oxytetracycline, doxycycline, and chlortetra…	microcosm	tetracyclines	pharmaceuticals	Zooplankton Biomass Production Rate (b)		Functional	rate
2000	Belanger, S. E.; Guckert, J. B.; Bowling, J. W.; Begley, W. M.; Davidson, D. H.; LeBlanc, E. M.; Lee, D. M.	Responses of aquatic communities to 25-6 alcohol ethoxylate in model stream ecosystems	Aquatic Toxicology	http://dx.doi.org/10.1016/S0166-445X(99)00048-X	A model stream ecosystem evaluation of the non-commercial alcohol ethoxylate 25-6 alcohol ethoxylate (AE) was performed in 1994. Algal, heterotrophic microbial, protozoan, and invertebrate communities were assessed over an 8-week exposure period that followed an 8-week colonization period. Streams were exposed to nominal concentrations of 0, 12, 37, 111, 333 and 1000 mu g AE/l. Confirmed concentr…	Mesocosm	25-6 alcohol ethoxylate		Invertebrate Biomass Abundance		Functional	state
2000	Belanger, S. E.; Guckert, J. B.; Bowling, J. W.; Begley, W. M.; Davidson, D. H.; LeBlanc, E. M.; Lee, D. M.	Responses of aquatic communities to 25-6 alcohol ethoxylate in model stream ecosystems	Aquatic Toxicology	http://dx.doi.org/10.1016/S0166-445X(99)00048-X	A model stream ecosystem evaluation of the non-commercial alcohol ethoxylate 25-6 alcohol ethoxylate (AE) was performed in 1994. Algal, heterotrophic microbial, protozoan, and invertebrate communities were assessed over an 8-week exposure period that followed an 8-week colonization period. Streams were exposed to nominal concentrations of 0, 12, 37, 111, 333 and 1000 mu g AE/l. Confirmed concentr…	Mesocosm	25-6 alcohol ethoxylate		Invertebrate Density Of Dominant Taxa (ept)		Structural
2000	Belanger, S. E.; Guckert, J. B.; Bowling, J. W.; Begley, W. M.; Davidson, D. H.; LeBlanc, E. M.; Lee, D. M.	Responses of aquatic communities to 25-6 alcohol ethoxylate in model stream ecosystems	Aquatic Toxicology	http://dx.doi.org/10.1016/S0166-445X(99)00048-X	A model stream ecosystem evaluation of the non-commercial alcohol ethoxylate 25-6 alcohol ethoxylate (AE) was performed in 1994. Algal, heterotrophic microbial, protozoan, and invertebrate communities were assessed over an 8-week exposure period that followed an 8-week colonization period. Streams were exposed to nominal concentrations of 0, 12, 37, 111, 333 and 1000 mu g AE/l. Confirmed concentr…	Mesocosm	25-6 alcohol ethoxylate		Invertebrate Numerical Abundance		Structural
2000	Belanger, S. E.; Guckert, J. B.; Bowling, J. W.; Begley, W. M.; Davidson, D. H.; LeBlanc, E. M.; Lee, D. M.	Responses of aquatic communities to 25-6 alcohol ethoxylate in model stream ecosystems	Aquatic Toxicology	http://dx.doi.org/10.1016/S0166-445X(99)00048-X	A model stream ecosystem evaluation of the non-commercial alcohol ethoxylate 25-6 alcohol ethoxylate (AE) was performed in 1994. Algal, heterotrophic microbial, protozoan, and invertebrate communities were assessed over an 8-week exposure period that followed an 8-week colonization period. Streams were exposed to nominal concentrations of 0, 12, 37, 111, 333 and 1000 mu g AE/l. Confirmed concentr…	Mesocosm	25-6 alcohol ethoxylate		Invertebrate Richenss And Diversity		Structural
2000	Belanger, S. E.; Guckert, J. B.; Bowling, J. W.; Begley, W. M.; Davidson, D. H.; LeBlanc, E. M.; Lee, D. M.	Responses of aquatic communities to 25-6 alcohol ethoxylate in model stream ecosystems	Aquatic Toxicology	http://dx.doi.org/10.1016/S0166-445X(99)00048-X	A model stream ecosystem evaluation of the non-commercial alcohol ethoxylate 25-6 alcohol ethoxylate (AE) was performed in 1994. Algal, heterotrophic microbial, protozoan, and invertebrate communities were assessed over an 8-week exposure period that followed an 8-week colonization period. Streams were exposed to nominal concentrations of 0, 12, 37, 111, 333 and 1000 mu g AE/l. Confirmed concentr…	Mesocosm	25-6 alcohol ethoxylate		Periphylton Autotrophic Microbial Taxa Richness And Diversity		Structural
2000	Belanger, S. E.; Guckert, J. B.; Bowling, J. W.; Begley, W. M.; Davidson, D. H.; LeBlanc, E. M.; Lee, D. M.	Responses of aquatic communities to 25-6 alcohol ethoxylate in model stream ecosystems	Aquatic Toxicology	http://dx.doi.org/10.1016/S0166-445X(99)00048-X	A model stream ecosystem evaluation of the non-commercial alcohol ethoxylate 25-6 alcohol ethoxylate (AE) was performed in 1994. Algal, heterotrophic microbial, protozoan, and invertebrate communities were assessed over an 8-week exposure period that followed an 8-week colonization period. Streams were exposed to nominal concentrations of 0, 12, 37, 111, 333 and 1000 mu g AE/l. Confirmed concentr…	Mesocosm	25-6 alcohol ethoxylate		Periphyton Autotrophic Microbial Metabolism	H3 amino acid uptake, lipid biosynthesis, membrane to storage lipid partitioninig	Functional	rate
2000	Belanger, S. E.; Guckert, J. B.; Bowling, J. W.; Begley, W. M.; Davidson, D. H.; LeBlanc, E. M.; Lee, D. M.	Responses of aquatic communities to 25-6 alcohol ethoxylate in model stream ecosystems	Aquatic Toxicology	http://dx.doi.org/10.1016/S0166-445X(99)00048-X	A model stream ecosystem evaluation of the non-commercial alcohol ethoxylate 25-6 alcohol ethoxylate (AE) was performed in 1994. Algal, heterotrophic microbial, protozoan, and invertebrate communities were assessed over an 8-week exposure period that followed an 8-week colonization period. Streams were exposed to nominal concentrations of 0, 12, 37, 111, 333 and 1000 mu g AE/l. Confirmed concentr…	Mesocosm	25-6 alcohol ethoxylate		Periphyton Autotrophic Microbial Productivity	Cell and volume density	Functional	rate
2000	Belanger, S. E.; Guckert, J. B.; Bowling, J. W.; Begley, W. M.; Davidson, D. H.; LeBlanc, E. M.; Lee, D. M.	Responses of aquatic communities to 25-6 alcohol ethoxylate in model stream ecosystems	Aquatic Toxicology	http://dx.doi.org/10.1016/S0166-445X(99)00048-X	A model stream ecosystem evaluation of the non-commercial alcohol ethoxylate 25-6 alcohol ethoxylate (AE) was performed in 1994. Algal, heterotrophic microbial, protozoan, and invertebrate communities were assessed over an 8-week exposure period that followed an 8-week colonization period. Streams were exposed to nominal concentrations of 0, 12, 37, 111, 333 and 1000 mu g AE/l. Confirmed concentr…	Mesocosm	25-6 alcohol ethoxylate		Periphyton Heterotrophic Bacterial Metabolism	H3 amino acid uptake, lipid biosynthesis, membrane to storage lipid partitioninig	Functional	rate
2000	Belanger, S. E.; Guckert, J. B.; Bowling, J. W.; Begley, W. M.; Davidson, D. H.; LeBlanc, E. M.; Lee, D. M.	Responses of aquatic communities to 25-6 alcohol ethoxylate in model stream ecosystems	Aquatic Toxicology	http://dx.doi.org/10.1016/S0166-445X(99)00048-X	A model stream ecosystem evaluation of the non-commercial alcohol ethoxylate 25-6 alcohol ethoxylate (AE) was performed in 1994. Algal, heterotrophic microbial, protozoan, and invertebrate communities were assessed over an 8-week exposure period that followed an 8-week colonization period. Streams were exposed to nominal concentrations of 0, 12, 37, 111, 333 and 1000 mu g AE/l. Confirmed concentr…	Mesocosm	25-6 alcohol ethoxylate		Periphyton Heterotrophic Community Respiration		Functional	rate
2000	Belanger, S. E.; Guckert, J. B.; Bowling, J. W.; Begley, W. M.; Davidson, D. H.; LeBlanc, E. M.; Lee, D. M.	Responses of aquatic communities to 25-6 alcohol ethoxylate in model stream ecosystems	Aquatic Toxicology	http://dx.doi.org/10.1016/S0166-445X(99)00048-X	A model stream ecosystem evaluation of the non-commercial alcohol ethoxylate 25-6 alcohol ethoxylate (AE) was performed in 1994. Algal, heterotrophic microbial, protozoan, and invertebrate communities were assessed over an 8-week exposure period that followed an 8-week colonization period. Streams were exposed to nominal concentrations of 0, 12, 37, 111, 333 and 1000 mu g AE/l. Confirmed concentr…	Mesocosm	25-6 alcohol ethoxylate		Protozoa Density		Functional	state
2000	Belanger, S. E.; Guckert, J. B.; Bowling, J. W.; Begley, W. M.; Davidson, D. H.; LeBlanc, E. M.; Lee, D. M.	Responses of aquatic communities to 25-6 alcohol ethoxylate in model stream ecosystems	Aquatic Toxicology	http://dx.doi.org/10.1016/S0166-445X(99)00048-X	A model stream ecosystem evaluation of the non-commercial alcohol ethoxylate 25-6 alcohol ethoxylate (AE) was performed in 1994. Algal, heterotrophic microbial, protozoan, and invertebrate communities were assessed over an 8-week exposure period that followed an 8-week colonization period. Streams were exposed to nominal concentrations of 0, 12, 37, 111, 333 and 1000 mu g AE/l. Confirmed concentr…	Mesocosm	25-6 alcohol ethoxylate		Protozoa Richness And Diversity		Structural
2000	Spieles, DJ; Mitsch, WJ	Macroinvertebrate community structure in high- and low-nutrient constructed wetlands	WETLANDS	https://link.springer.com/article/10.1672/0277-5212(2000)020[0716:MCSIHA]2.0.CO;2	We related macroinvertebrate community structure to physical, chemical, and biological gradients in flow-through constructed wetlands receiving secondarily treated domestic wastewater and lower-nutrient river water in Ohio, USA. Macroinvertebrates collected with benthic colonization plates and emergence traps were analyzed with diversity, biotic, and combination indices and related to seventeen p…	field - observational	treated wastewater		Algal Biomass		Functional	state
2000	Spieles, DJ; Mitsch, WJ	Macroinvertebrate community structure in high- and low-nutrient constructed wetlands	WETLANDS	https://link.springer.com/article/10.1672/0277-5212(2000)020[0716:MCSIHA]2.0.CO;2	We related macroinvertebrate community structure to physical, chemical, and biological gradients in flow-through constructed wetlands receiving secondarily treated domestic wastewater and lower-nutrient river water in Ohio, USA. Macroinvertebrates collected with benthic colonization plates and emergence traps were analyzed with diversity, biotic, and combination indices and related to seventeen p…	field - observational	treated wastewater		Chlorophyll-a concentration		Functional	state
2000	Spieles, DJ; Mitsch, WJ	Macroinvertebrate community structure in high- and low-nutrient constructed wetlands	WETLANDS	https://link.springer.com/article/10.1672/0277-5212(2000)020[0716:MCSIHA]2.0.CO;2	We related macroinvertebrate community structure to physical, chemical, and biological gradients in flow-through constructed wetlands receiving secondarily treated domestic wastewater and lower-nutrient river water in Ohio, USA. Macroinvertebrates collected with benthic colonization plates and emergence traps were analyzed with diversity, biotic, and combination indices and related to seventeen p…	field - observational	treated wastewater		Dissolved Oxygen concentration	Only included as functional as used to calculate respiration and then productivity. Connected with biochemical oxygen demand.	Functional	state
2000	Spieles, DJ; Mitsch, WJ	Macroinvertebrate community structure in high- and low-nutrient constructed wetlands	WETLANDS	https://link.springer.com/article/10.1672/0277-5212(2000)020[0716:MCSIHA]2.0.CO;2	We related macroinvertebrate community structure to physical, chemical, and biological gradients in flow-through constructed wetlands receiving secondarily treated domestic wastewater and lower-nutrient river water in Ohio, USA. Macroinvertebrates collected with benthic colonization plates and emergence traps were analyzed with diversity, biotic, and combination indices and related to seventeen p…	field - observational	treated wastewater		Gross Primary Productivity	diurnal rate of oxygen change	Functional	state
2000	Spieles, DJ; Mitsch, WJ	Macroinvertebrate community structure in high- and low-nutrient constructed wetlands	WETLANDS	https://link.springer.com/article/10.1672/0277-5212(2000)020[0716:MCSIHA]2.0.CO;2	We related macroinvertebrate community structure to physical, chemical, and biological gradients in flow-through constructed wetlands receiving secondarily treated domestic wastewater and lower-nutrient river water in Ohio, USA. Macroinvertebrates collected with benthic colonization plates and emergence traps were analyzed with diversity, biotic, and combination indices and related to seventeen p…	field - observational	treated wastewater		Macroinvertebrate Richness		Structural
2000	Spieles, DJ; Mitsch, WJ	Macroinvertebrate community structure in high- and low-nutrient constructed wetlands	WETLANDS	https://link.springer.com/article/10.1672/0277-5212(2000)020[0716:MCSIHA]2.0.CO;2	We related macroinvertebrate community structure to physical, chemical, and biological gradients in flow-through constructed wetlands receiving secondarily treated domestic wastewater and lower-nutrient river water in Ohio, USA. Macroinvertebrates collected with benthic colonization plates and emergence traps were analyzed with diversity, biotic, and combination indices and related to seventeen p…	field - observational	treated wastewater		Macroinvertebrate Trait Diversity	Relative composition of invertebrate trophic function (collectors, piercers, predators, scrapers, and shredders)	Functional	Functional traits - status or composition
2000	Spieles, DJ; Mitsch, WJ	Macroinvertebrate community structure in high- and low-nutrient constructed wetlands	WETLANDS	https://link.springer.com/article/10.1672/0277-5212(2000)020[0716:MCSIHA]2.0.CO;2	We related macroinvertebrate community structure to physical, chemical, and biological gradients in flow-through constructed wetlands receiving secondarily treated domestic wastewater and lower-nutrient river water in Ohio, USA. Macroinvertebrates collected with benthic colonization plates and emergence traps were analyzed with diversity, biotic, and combination indices and related to seventeen p…	field - observational	treated wastewater		Macrophyte Cover		Functional	state
2000	Spieles, DJ; Mitsch, WJ	Macroinvertebrate community structure in high- and low-nutrient constructed wetlands	WETLANDS	https://link.springer.com/article/10.1672/0277-5212(2000)020[0716:MCSIHA]2.0.CO;2	We related macroinvertebrate community structure to physical, chemical, and biological gradients in flow-through constructed wetlands receiving secondarily treated domestic wastewater and lower-nutrient river water in Ohio, USA. Macroinvertebrates collected with benthic colonization plates and emergence traps were analyzed with diversity, biotic, and combination indices and related to seventeen p…	field - observational	treated wastewater		Net Primary Productivity		Functional	state
2000	Spieles, DJ; Mitsch, WJ	Macroinvertebrate community structure in high- and low-nutrient constructed wetlands	WETLANDS	https://link.springer.com/article/10.1672/0277-5212(2000)020[0716:MCSIHA]2.0.CO;2	We related macroinvertebrate community structure to physical, chemical, and biological gradients in flow-through constructed wetlands receiving secondarily treated domestic wastewater and lower-nutrient river water in Ohio, USA. Macroinvertebrates collected with benthic colonization plates and emergence traps were analyzed with diversity, biotic, and combination indices and related to seventeen p…	field - observational	treated wastewater		Respiration	diurnal rate of oxygen change	Functional	rate
2000	Spieles, DJ; Mitsch, WJ	Macroinvertebrate community structure in high- and low-nutrient constructed wetlands	WETLANDS	https://link.springer.com/article/10.1672/0277-5212(2000)020[0716:MCSIHA]2.0.CO;2	We related macroinvertebrate community structure to physical, chemical, and biological gradients in flow-through constructed wetlands receiving secondarily treated domestic wastewater and lower-nutrient river water in Ohio, USA. Macroinvertebrates collected with benthic colonization plates and emergence traps were analyzed with diversity, biotic, and combination indices and related to seventeen p…	field - observational	treated wastewater		Total NO3		Functional	state
2000	Spieles, DJ; Mitsch, WJ	Macroinvertebrate community structure in high- and low-nutrient constructed wetlands	WETLANDS	https://link.springer.com/article/10.1672/0277-5212(2000)020[0716:MCSIHA]2.0.CO;2	We related macroinvertebrate community structure to physical, chemical, and biological gradients in flow-through constructed wetlands receiving secondarily treated domestic wastewater and lower-nutrient river water in Ohio, USA. Macroinvertebrates collected with benthic colonization plates and emergence traps were analyzed with diversity, biotic, and combination indices and related to seventeen p…	field - observational	treated wastewater		Total P		Functional	state
1997	McCormick et al.	Evaluating the hazard of dodecyl alkyl sulphate to natural ecosystems using indigenous protistan communities	Ecotoxicology	http://dx.doi.org/10.1023/A:1018606206549	The effect of the surfactant dodecyl alkyl sulphate (C(12)AS) on the structure and function of lotic protistan assemblages was examined using the Experimental Stream Facility (ESF) operated by the Procter and Gamble Company. Population- and community-level responses to C(12)AS were monitored on introduced substrates placed in the channels 28 days prior to dosing (mature communities) as well as th…	lab	surfactants		Community Respiration	microbial	Functional	rate
1996	Belanger et al.	A flow-through laboratory microcosm suitable for assessing effects of surfactants on natural periphyton	Environmental Toxicology and Water Quality	http://dx.doi.org/10.1002/(SICI)1098-2256(1996)11:1<65::AID-TOX9>3.0.CO;2-7	A flow-through laboratory microcosm using a proportional dilutor system was developed to assess effects of toxicants on algal periphyton communities. Periphyton was colonized on clay tile substrata in the field (Little Miami River, Ohio) and transferred to the laboratory for 28-day long-term exposures to copper and,two anionic surfactants, dodecyl (C-12) alkyl sulfate (AS), and C-14.5 alkyl ethox…	lab	surfactants		Algal Biomass		Functional	state
1991	Delgiorgio et al.	PROGRESSIVE CHANGES IN THE STRUCTURE AND DYNAMICS OF THE PHYTOPLANKTON COMMUNITY ALONG A POLLUTION GRADIENT IN A LOWLAND RIVER - A MULTIVARIATE APPROACH		http://dx.doi.org/10.1007/BF00008464	The phytoplankton of the River Lujan (Buenos Aires, Argentina) was studied for a period of 18 months, together with physical and chemical variables, in relation to a pollution gradient. 167 taxa were recorded within a seasonal succession characterized by dominance of diatoms with a brief summer green algae facies. A combination of several biotic indices and multivariate analysis was employed to a…	field	sewage		Density of Algae		Functional	state
1991	Delgiorgio et al.	PROGRESSIVE CHANGES IN THE STRUCTURE AND DYNAMICS OF THE PHYTOPLANKTON COMMUNITY ALONG A POLLUTION GRADIENT IN A LOWLAND RIVER - A MULTIVARIATE APPROACH		http://dx.doi.org/10.1007/BF00008464	The phytoplankton of the River Lujan (Buenos Aires, Argentina) was studied for a period of 18 months, together with physical and chemical variables, in relation to a pollution gradient. 167 taxa were recorded within a seasonal succession characterized by dominance of diatoms with a brief summer green algae facies. A combination of several biotic indices and multivariate analysis was employed to a…	field	sewage		Diversity of Phytoplankton		Structural
1991	Delgiorgio et al.	PROGRESSIVE CHANGES IN THE STRUCTURE AND DYNAMICS OF THE PHYTOPLANKTON COMMUNITY ALONG A POLLUTION GRADIENT IN A LOWLAND RIVER - A MULTIVARIATE APPROACH	Hydrobiologia	http://dx.doi.org/10.1007/BF00008464	The phytoplankton of the River Lujan (Buenos Aires, Argentina) was studied for a period of 18 months, together with physical and chemical variables, in relation to a pollution gradient. 167 taxa were recorded within a seasonal succession characterized by dominance of diatoms with a brief summer green algae facies. A combination of several biotic indices and multivariate analysis was employed to a…	field	sewage		Taxonomic Community Change of Phytoplankton	Phytoplankton	Structural

## Sheet: List of measures with frequency
Functional category	Measure	Additional info on metric, trophic level and/or functional group	Relevant to function	Number of references		References:
1. Rates of processes directly linked with functions
	Decomposition rate	Not actually measuring leaf litter, but decomposition rate	Organic matter decomposition, metabolism	1		2020	Burdon, FJ; Bai, YH; Reyes, M; Tamminen, M; Staudacher, P; Mangold, S; Singer, H; Rasanen, K; Joss, A; Tiegs, SD; Jokela, J; Eggen, RIL; Stamm, C
	Leaf litter breakdown rate	Directly measured	Organic matter decomposition, metabolism	4		2015	Jonsson, M; Ershammar, E; Fick, J; Brodin, T; Klaminder, J	2020	da Silva, ALL; Lemes, WP; Andriotti, J; Petrucio, MM; Feio, MJ	2020	Lin, QY; Zhang, YX; Marrs, R; Sekar, R; Luo, X; Wu, NC	2020	Pimentao, AR; Pascoal, C; Castro, BB; Cassio, F
	Leaf litter breakdown rate	Modelled from feeding rate	Organic matter decomposition	1		2011	Bundschuh, Mirco; Pierstorf, Rebecca; Schreiber, Walter H.; Schulz, Ralf
	Feeding rate	G. fossarum. Hyalella azteca. e.g. Consumed leaf mass per animal per day	Organic matter decomposition	2		2011	Bundschuh, Mirco; Pierstorf, Rebecca; Schreiber, Walter H.; Schulz, Ralf	2018	Redondo-Hasselerharm, Paula E.; Falahudin, Dede; Peeters, Edwin T. H. M.; Koelmans, Albert A.
	Biological Oxygen Demand	Mg oxygen consumed per L over x days	Organic matter decomposition, metabolism	15		2017	Gashi, S; Bajmaku, Y; Drini, P	2015	Correa, LVA; Hardoim, EL; Zeilhofer, P	2015	Moncayo-Estrada, R; Lyons, J; Ramirez-Herrejon, JP; Escalera-Gallardo, C; Campos-Campos, O	2019	Siddiqui, E; Pandey, J	2018	Camacho, A; Picazo, A; Rochera, C; Pena, M; Morant, D; Miralles-Lorenzo, J; Santamans, AC; Estruch, H; Montoya, T; Fayos, G; Ferriol, C	2013	Zhang, LL; Liu, JL; Yang, ZF; Li, Y; Yang, Y	2020	Lim, D; Lee, Y	Donoso, JM; Rios-Touma, B		2020	Dwivedi, S; Chauhan, PS; Mishra, S; Kumar, A; Singh, PK; Kamthan, M; Chauhan, R; Awasthi, S; Yadav, S; Mishra, A; Mallick, S; Ojha, SK; Tewari, SK; Tripathi, RD; Nautiyal, CS	2020	Fouzi, TA; Youness, M; Bouchra, L; Ali, B	2020	Medupin, C; Bannister, C; Schwartz, JM	2020	Musonge, PLS; Boets, P; Lock, K; Ambarita, MND; Forio, MAE; Goethals, PLM	2020	Mwedzi, T; Siziba, N; Odume, ON; Nyamazana, E; Mabika, I	2020a	Zhao, CS; Pan, X; Yang, ST; Xiang, H; Zhao, J; Gan, XJ; Ding, SY; Yu, Q	2020b	Zhao, MM; Wang, SM; Chen, YP; Wu, JH; Xue, LG; Fan, TT	Pollution status of the Yellow River tributaries in middle and lower reaches
	Bacterial activity	Electron Transport System Activity of organic matter associated microbes	Organic matter decomposition	1		2018	Zhai, Yujia; Brun, Nadja R.; Bundschuh, Mirco; Schrama, Maarten; Hin, Eline; Vijver, Martina G.; Hunting, Ellard R.
	Methanogenesis	methane production mL/gVS/d Anaerobic digestion of sewage	Organic matter decomposition, metabolism	1		2019	Bai, Y; Xu, R; Wang, QP; Zhang, YR; Yang, ZH
	Denitrification potential rate	biofilm	Organic matter decomposition, elemental cycling	1		2020	Chen, XC; Chen, XF; Zhao, YH; Zhou, H; Xiong, X; Wu, CX
	Enzyme activity	Dehydrogenase activity in sediment soil. mg of TPF (triphenyl formazan) produced g−l of sediment (Oest)	Organic matter decomposition	1		2018	Oest, Adam; Alsaffar, Ali; Fenner, Mitchell; Azzopardi, Dominic; Tiquia-Arashiro, Sonia M.
	Enzyme activity	Alkaline phosphatase activity (Chen)	Elemental cycling	3		2020	Chen, XC; Chen, XF; Zhao, YH; Zhou, H; Xiong, X; Wu, CX	2013	Zhang, LL; Liu, JL; Yang, ZF; Li, Y; Yang, Y	2012	Colman, BP; Wang, SY; Auffan, M; Wiesner, MR; Bernhardt, ES	2016	Perujo, Nuria; Freixa, Anna; Vivas, Zoraida; Gallegos, Angela M.; Butturini, Andrea; Romani, Anna M.
	Extracellular enzyme activity	multiple microbial extracellular (Millar) Leucine amino peptide enzymes (Zhang) β-glucosaminidase (EC 3.2.1.50), β-xylosidase, phosphatase, and leucine-aminopeptidase (Perujo)	Elemental cycling, Metabolism, productivity, organic matter decomposition	3		2015	Millar, JJ; Payne, JT; Ochs, CA; Jackson, CR	2013	Zhang, LL; Liu, JL; Yang, ZF; Li, Y; Yang, Y	2016	Perujo, Nuria; Freixa, Anna; Vivas, Zoraida; Gallegos, Angela M.; Butturini, Andrea; Romani, Anna M.
	H3 amino acid uptake	Autotrophic, heterotrophic in periphyton	Metabolism			2000	Belanger, S. E.; Guckert, J. B.; Bowling, J. W.; Begley, W. M.; Davidson, D. H.; LeBlanc, E. M.; Lee, D. M.
	Ecosystem respiration rate	mg O2 mg−1 m2 d−1	Metabolism, productivity	4		2019	Richmond, Erinn K.; Rosi, Emma J.; Reisinger, Alexander J.; Hanrahan, Brittany R.; Thompson, Ross M.; Grace, Michael R.	2018	Simonin, M; Colman, BP; Anderson, SM; King, RS; Ruis, MT; Avellan, A; Bergemann, CM; Perrotta, BG; Geitner, NK; Ho, MC; de la Barrera, B; Unrine, JM; Lowry, GV; Richardson, CJ; Wiesner, MR; Bernhardt, ES	2018	Saltarelli, Wesley A.; Dodds, Walter K.; Tromboni, Flavia; Calijuri, Maria do Carmo; Neres-Lima, Vinicius; Jordao, Carlos E.; Palhares, Julio C. F.; Cunha, Davi G. F.	2020	Zhao, CS; Pan, X; Yang, ST; Xiang, H; Zhao, J; Gan, XJ; Ding, SY; Yu, Q
	Community respiration rate	Rate of oxygen use by heterotrophs	Metabolism, productivity	3		2004	Wilson, CJ; Brain, RA; Sanderson, H; Johnson, DJ; Bestari, KT; Sibley, PK; Solomon, KR	2000	Belanger, S. E.; Guckert, J. B.; Bowling, J. W.; Begley, W. M.; Davidson, D. H.; LeBlanc, E. M.; Lee, D. M.	1997	McCormick et al.
	Respiration rate	diurnal oxygen rate of change curve	Metabolism, productivity	1		2000	Spieles, DJ; Mitsch, WJ
	Respiration rate	macrophytes	Metabolism, productivity	1		2018	Simonin, M; Colman, BP; Anderson, SM; King, RS; Ruis, MT; Avellan, A; Bergemann, CM; Perrotta, BG; Geitner, NK; Ho, MC; de la Barrera, B; Unrine, JM; Lowry, GV; Richardson, CJ; Wiesner, MR; Bernhardt, ES
	Respiration rate	microbes in biofilm	Metabolism, productivity	2		2013	Rosi-Marshall, Emma J.; Kincaid, Dustin W.; Bechtold, Heather A.; Royer, Todd V.; Rojas, Miguel; Kelly, John J.	2020	Gallagher, MT; Reisinger, AJ
	Respiration rate	microbes	Metabolism, productivity	2		2012	Colman, BP; Wang, SY; Auffan, M; Wiesner, MR; Bernhardt, ES	2020	Burdon, FJ; Bai, YH; Reyes, M; Tamminen, M; Staudacher, P; Mangold, S; Singer, H; Rasanen, K; Joss, A; Tiegs, SD; Jokela, J; Eggen, RIL; Stamm, C								Burdon, FJ; Bai, YH; Reyes, M; Tamminen, M; Staudacher, P; Mangold, S; Singer, H; Rasanen, K; Joss, A; Tiegs, SD; Jokela, J; Eggen, RIL; Stamm, C
	Respiration rate	mg C m-3 water hr-1	Metabolism, productivity	1		2016	Kamboj, R; Nikhil; Manvinder; Nishan; Kaur, H; Malik, B; Sood, S
	Photosynthesis rate	macrophytes	Primary productivity	1		2018	Simonin, M; Colman, BP; Anderson, SM; King, RS; Ruis, MT; Avellan, A; Bergemann, CM; Perrotta, BG; Geitner, NK; Ho, MC; de la Barrera, B; Unrine, JM; Lowry, GV; Richardson, CJ; Wiesner, MR; Bernhardt, ES
	Energy flow between primary production and community respiration rate	E Used to calculate primary productivity. energy flow between gross primary productivity and respiration (E, where E = P + R)	Primary productivity	1		2004	Wilson, CJ; Brain, RA; Sanderson, H; Johnson, DJ; Bestari, KT; Sibley, PK; Solomon, KR
	Gross Primary Productivity	Rate at which material is produced. Diurnal rate of oxygen change curve	Primary productivity	8		2018	Simonin, M; Colman, BP; Anderson, SM; King, RS; Ruis, MT; Avellan, A; Bergemann, CM; Perrotta, BG; Geitner, NK; Ho, MC; de la Barrera, B; Unrine, JM; Lowry, GV; Richardson, CJ; Wiesner, MR; Bernhardt, ES	2016	Kamboj, R; Nikhil; Manvinder; Nishan; Kaur, H; Malik, B; Sood, S	2013	Zhang, LL; Liu, JL; Yang, ZF; Li, Y; Yang, Y	2004	Wilson, CJ; Brain, RA; Sanderson, H; Johnson, DJ; Bestari, KT; Sibley, PK; Solomon, KR	2000	Spieles, DJ; Mitsch, WJ	2018	Saltarelli, Wesley A.; Dodds, Walter K.; Tromboni, Flavia; Calijuri, Maria do Carmo; Neres-Lima, Vinicius; Jordao, Carlos E.; Palhares, Julio C. F.; Cunha, Davi G. F.
	Gross Primary Productivity	biofilm	Primary productivity			2020	Gallagher, MT; Reisinger, AJ
	Algae cell growth rate	In micocosm. Pseudokirchneriella subcapitata	Primary productivity			2011	Vannini, Candida; Domingo, Guido; Marsoni, Milena; De Mattia, Fabrizio; Labra, Massimo; Castiglioni, Sara; Bracale, Marcella
	Net Primary Productivity	Rate at which material is produced (GPP-respiration). Sometimes estimated from algal biomass, which is estimated from chlrophyll a e.g. Spieles 2000	Primary productivity	4		2016	Kamboj, R; Nikhil; Manvinder; Nishan; Kaur, H; Malik, B; Sood, S	2016	Shirokova, L; Vorobyeva, T; Zabelina, S; Klimov, S; Moreva, O; Chupakov, A; Makhnovitch, N; Gogolitsyn, V; Sobko, E; Shorina, N; Kokryatskaya, N; Ershova, A; Pokrovsky, O	2000	Spieles, DJ; Mitsch, WJ
	Net Ecosystem Productivity		Primary productivity			2018	Saltarelli, Wesley A.; Dodds, Walter K.; Tromboni, Flavia; Calijuri, Maria do Carmo; Neres-Lima, Vinicius; Jordao, Carlos E.; Palhares, Julio C. F.; Cunha, Davi G. F.
	Biomass production rate	Zooplankton	Secondary productivity	4		2004	Wilson, CJ; Brain, RA; Sanderson, H; Johnson, DJ; Bestari, KT; Sibley, PK; Solomon, KR
	Invertebrate growth rate	Benthic macroinvertebrates. Length and head capsule size over time. Leeches (Kidd et al)	Secondary productivity			2018	Redondo-Hasselerharm, Paula E.; Falahudin, Dede; Peeters, Edwin T. H. M.; Koelmans, Albert A.	2020	Kidd, KA; Graves, SD; McKee, GI; Dyszy, K; Podemski, CL
	Instantaneous secondary production	Invertebrates	Secondary productivity			2015	Fornero Aguiar, Anna Carolina; Guecker, Bjoern; Brauns, Mario; Hille, Sandra; Boechat, Iola Goncalves
	NO2 flux	Rate of flow per unit area	Elemental cycling	1		2018	Wang et al.
Indirect rates	Detritivore growth rate	Asellus aquaticus	Organic matter decomposition, secondary productivity	1		2018	Zhai, Yujia; Brun, Nadja R.; Bundschuh, Mirco; Schrama, Maarten; Hin, Eline; Vijver, Martina G.; Hunting, Ellard R.
	N and P excretion rate from snails		Elemental cycling	1		2016	Taylor, Jason M.; Back, Jeffrey A.; Brooks, Bryan W.; King, Ryan S.
Derived ratios and rates
	Ratio GPP to community metabolism	the ratio of gross primary productivity to community respiration (P/R), calcluated using oxygen rates	Metabolism	1		2004	Wilson, CJ; Brain, RA; Sanderson, H; Johnson, DJ; Bestari, KT; Sibley, PK; Solomon, KR
	Net daily metabolism	(gross primary productivity - community respiration rate)	Metabolism	1		2004	Wilson, CJ; Brain, RA; Sanderson, H; Johnson, DJ; Bestari, KT; Sibley, PK; Solomon, KR
	Biomass:energy flow ratio (B/E)	Biomass production rate / Energy flow	Metabolism	1		2004	Wilson, CJ; Brain, RA; Sanderson, H; Johnson, DJ; Bestari, KT; Sibley, PK; Solomon, KR
	Oxygen requirement per mass of heterotroph		Metabolism	1		2004	Wilson, CJ; Brain, RA; Sanderson, H; Johnson, DJ; Bestari, KT; Sibley, PK; Solomon, KR
	Respiration activation energy		Metabolism	1		2020	Burdon, FJ; Bai, YH; Reyes, M; Tamminen, M; Staudacher, P; Mangold, S; Singer, H; Rasanen, K; Joss, A; Tiegs, SD; Jokela, J; Eggen, RIL; Stamm, C
	Decomposition activation energy		Organic matter decomposition	1		2020	Burdon, FJ; Bai, YH; Reyes, M; Tamminen, M; Staudacher, P; Mangold, S; Singer, H; Rasanen, K; Joss, A; Tiegs, SD; Jokela, J; Eggen, RIL; Stamm, C
2. States related to processes
	Biomass	Fungi on leaves	Organic matter decomposition	1		2009	Bundschuh et al.	2020	Pimentao, AR; Pascoal, C; Castro, BB; Cassio, F
Linked to primary production:
	Gross Primary production	Amount of material produced	Primary productivity	3		2019	Richmond, Erinn K.; Rosi, Emma J.; Reisinger, Alexander J.; Hanrahan, Brittany R.; Thompson, Ross M.; Grace, Michael R.	2019	Siddiqui, E; Pandey, J	2020	Zhao, CS; Pan, X; Yang, ST; Xiang, H; Zhao, J; Gan, XJ; Ding, SY; Yu, Q
	Net Primary Production	Amount of material produced	Primary productivity	1		2019	Richmond, Erinn K.; Rosi, Emma J.; Reisinger, Alexander J.; Hanrahan, Brittany R.; Thompson, Ross M.; Grace, Michael R.
	Chlorophyll-a concentration	(µg/cm2) phytoplankton	Primary productivity	15		2019	Richmond, Erinn K.; Rosi, Emma J.; Reisinger, Alexander J.; Hanrahan, Brittany R.; Thompson, Ross M.; Grace, Michael R.	2019	Siddiqui, E; Pandey, J	2018	Simonin, M; Colman, BP; Anderson, SM; King, RS; Ruis, MT; Avellan, A; Bergemann, CM; Perrotta, BG; Geitner, NK; Ho, MC; de la Barrera, B; Unrine, JM; Lowry, GV; Richardson, CJ; Wiesner, MR; Bernhardt, ES	2017	Kraus, TEC; Carpenter, KD; Bergamaschi, BA; Parker, AE; Stumpner, EB; Downing, BD; Travis, NM; Wilkerson, FP; Kendall, C; Mussen, TD	2016	Shirokova, L; Vorobyeva, T; Zabelina, S; Klimov, S; Moreva, O; Chupakov, A; Makhnovitch, N; Gogolitsyn, V; Sobko, E; Shorina, N; Kokryatskaya, N; Ershova, A; Pokrovsky, O	2013	Zhang, LL; Liu, JL; Yang, ZF; Li, Y; Yang, Y	2004	Wilson, CJ; Brain, RA; Sanderson, H; Johnson, DJ; Bestari, KT; Sibley, PK; Solomon, KR	2000	Spieles, DJ; Mitsch, WJ	2019	He, Ding; He, Chen; Li, Penghui; Zhang, Xiaowen; Shi, Quan; Sun, Yongge	2019	Fierro, Pablo; Valdovinos, Claudio; Arismendi, Ivan; Diaz, Gustavo; Jara-Flores, Alfonso; Habit, Evelyn; Vargas-Chacoff, Luis	2019	Hou, Pengfei; Luo, Yi; Yang, Kun; Shang, Chunxue; Zhou, Xiaolu	2019	Mereta, S. T.; Ambelu, A.; Ermias, A.; Abdie, Y.; Moges, M.; Haddis, A.; Hailu, D.; Beyene, H.; Kebede, B.; Mulat, W. L.	2017	Pomati, Francesco; Jokela, Jukka; Castiglioni, Sara; Thomas, Mridul K.; Nizzetto, Luca	2020	Lencioni, V; Bellamoli, F; Paoli, F	2020	Gallagher, MT; Reisinger, AJ
	Chlorophyll-a concentration	in periphyton, biofilm	Primary productivity	2		2019	Price, Elliott L.; Peric, Mirela Sertic; Romero, Gustavo Q.; Kratina, Pavel	2016	Perujo, Nuria; Freixa, Anna; Vivas, Zoraida; Gallegos, Angela M.; Butturini, Andrea; Romani, Anna M.
	Chlorophyll-b concentration		Primary productivity	1		2013	Zhang, LL; Liu, JL; Yang, ZF; Li, Y; Yang, Y
	Chlorophyll-a to b ratio					2011	Vannini, Candida; Domingo, Guido; Marsoni, Milena; De Mattia, Fabrizio; Labra, Massimo; Castiglioni, Sara; Bracale, Marcella
	biomass	phytoplankton	Primary productivity	5		2019	Moiseenko, T; Sharov, A	2017	Kraus, TEC; Carpenter, KD; Bergamaschi, BA; Parker, AE; Stumpner, EB; Downing, BD; Travis, NM; Wilkerson, FP; Kendall, C; Mussen, TD	2014	Jarvis, AL; Bernot, MJ; Bernot, RJ	2019	Baho, Didier L.; Leu, Eva; Pomati, Francesco; Hessen, Dag O.; Norberg, Jon; Moe, S. Jannicke; Skjelbred, Birger; Nizzetto, Luca	2017	Pomati, Francesco; Jokela, Jukka; Castiglioni, Sara; Thomas, Mridul K.; Nizzetto, Luca
	biomass	cyanobacteria	Primary productivity	1		2012	Lawrence, JR; Zhu, B; Swerhone, GDW; Roy, J; Tumber, V; Waiser, MJ; Topp, E; Korber, DR
	biomass	algae - sometimes just estimated by chlrophyll-a	Primary productivity	7		2016	Shirokova, L; Vorobyeva, T; Zabelina, S; Klimov, S; Moreva, O; Chupakov, A; Makhnovitch, N; Gogolitsyn, V; Sobko, E; Shorina, N; Kokryatskaya, N; Ershova, A; Pokrovsky, O	2014a	Jarvis, AL; Bernot, MJ; Bernot, RJ	2014b	Jarvis, AL; Bernot, MJ; Bernot, RJ	Relationships between the psychiatric drug carbamazepine and freshwater macroinvertebrate community structure	2012	Lawrence, JR; Zhu, B; Swerhone, GDW; Roy, J; Tumber, V; Waiser, MJ; Topp, E; Korber, DR	2000	Spieles, DJ; Mitsch, WJ	2013	Rosi-Marshall, Emma J.; Kincaid, Dustin W.; Bechtold, Heather A.; Royer, Todd V.; Rojas, Miguel; Kelly, John J.	1996	Belanger et al.
	biomass	epilithon, biofilm	Primary productivity	3		2014b	Jarvis, AL; Bernot, MJ; Bernot, RJ	Relationships between the psychiatric drug carbamazepine and freshwater macroinvertebrate community structure	2016	Perujo, Nuria; Freixa, Anna; Vivas, Zoraida; Gallegos, Angela M.; Butturini, Andrea; Romani, Anna M.	2020	Ogata, EM; Baker, MA; Rosi, EJ; Smart, TB; Long, D; Aanderud, ZT
	biomass	autotrophs	Primary productivity	2		2014b	Jarvis, AL; Bernot, MJ; Bernot, RJ	2020	Gallagher, MT; Reisinger, AJ
	biomass	macrophytes	Primary productivity	2		2014b	Jarvis, AL; Bernot, MJ; Bernot, RJ	Relationships between the psychiatric drug carbamazepine and freshwater macroinvertebrate community structure	2011	Wang, XL; Wang, Q; Yang, ST; Zheng, DH; Wu, CQ; Mannaerts, CM
	volume	algae	Primary productivity	2		2005	Burton, CA; Brown, LR; Belitz, K	2014b	Jarvis, AL; Bernot, MJ; Bernot, RJ	Relationships between the psychiatric drug carbamazepine and freshwater macroinvertebrate community structure
	Density	algae	Primary productivity	3		2013	Zhang, LL; Liu, JL; Yang, ZF; Li, Y; Yang, Y	2016	Guo, Jiahua; Selby, Katherine; Boxall, Alistair B. A.	1991	Delgiorgio et al.
	Density	Microbes in biofilm		2		2016	Perujo, Nuria; Freixa, Anna; Vivas, Zoraida; Gallegos, Angela M.; Butturini, Andrea; Romani, Anna M.	2000	Belanger, S. E.; Guckert, J. B.; Bowling, J. W.; Begley, W. M.; Davidson, D. H.; LeBlanc, E. M.; Lee, D. M.
	Cell abundance/concentration	phytoplankton	Primary productivity	2		2019	Liu, YY; Deng, B; Du, JZ; Zhang, GS; Hou, LJ	2017	Pomati, Francesco; Jokela, Jukka; Castiglioni, Sara; Thomas, Mridul K.; Nizzetto, Luca
	Cell abundance/concentration	Epilithic diatoms	Primary productivity	1		2020	Liu, LF; Xu, ZX; Yang, F; Yin, XW; Wu, W; Li, JS
	Cover	Macrophytes. Used to estimate macrophyte productivity	Primary productivity	1		2000	Spieles, DJ; Mitsch, WJ
	Amount of Glutamine Synthetase (GS) chloroplast precursor.	In algae study of impact on chloroplast	Primary productivity	1		2011	Vannini, Candida; Domingo, Guido; Marsoni, Milena; De Mattia, Fabrizio; Labra, Massimo; Castiglioni, Sara; Bracale, Marcella
Linked to secondary production:				19 separate references for states linked to secondary production:
	Biomass	zoobenthos	Secondary productivity	1		2019	Moiseenko, T; Sharov, A
	Biomass	zooplankton	Secondary productivity	1		2004	Wilson, CJ; Brain, RA; Sanderson, H; Johnson, DJ; Bestari, KT; Sibley, PK; Solomon, KR
	Biomass	invertebrates	Secondary productivity	2		2015	Fornero Aguiar, Anna Carolina; Guecker, Bjoern; Brauns, Mario; Hille, Sandra; Boechat, Iola Goncalves	2000	Belanger, S. E.; Guckert, J. B.; Bowling, J. W.; Begley, W. M.; Davidson, D. H.; LeBlanc, E. M.; Lee, D. M.
	Biomass	clam	Secondary productivity	1		2017	Kraus, TEC; Carpenter, KD; Bergamaschi, BA; Parker, AE; Stumpner, EB; Downing, BD; Travis, NM; Wilkerson, FP; Kendall, C; Mussen, TD
	Biomass	stonefly	Secondary productivity	1		2015	Jonsson, M; Ershammar, E; Fick, J; Brodin, T; Klaminder, J
	Biomass	gastropod	Secondary productivity	1		2014	Jarvis, AL; Bernot, MJ; Bernot, RJ
	Biomass	microbes	Secondary productivity	2		2012	Colman, BP; Wang, SY; Auffan, M; Wiesner, MR; Bernhardt, ES	2020	Zhao, MM; Wang, SM; Chen, YP; Wu, JH; Xue, LG; Fan, TT
	Biomass	heterotrophic microbes on microplastic biofilms	Secondary productivity	1		2018	Arias-Andres, Maria; Kettner, Marie Therese; Miki, Takeshi; Grossart, Hans-Peter
	Biomass	bacteria	Secondary productivity	1		2012	Lawrence, JR; Zhu, B; Swerhone, GDW; Roy, J; Tumber, V; Waiser, MJ; Topp, E; Korber, DR
	Abundance	zoobenthos	Secondary productivity	1		2019	Moiseenko, T; Sharov, A
	Abundance	fish	Secondary productivity	4		2019	Moiseenko, T; Sharov, A	2017	Maceda-Veiga, A; Mac Nally, R; de Sostoa, A	2008	Das, SK; Routh, J; Roychoudhury, AN; Klump, JV	2020	Liu, LF; Xu, ZX; Yang, F; Yin, XW; Wu, W; Li, JS
	Abundance	macroinvertebrates	Secondary productivity	4		2005	Burton, CA; Brown, LR; Belitz, K	2014	Jarvis, AL; Bernot, MJ; Bernot, RJ	Relationships between the psychiatric drug carbamazepine and freshwater macroinvertebrate community structure	2020	Liu, LF; Xu, ZX; Yang, F; Yin, XW; Wu, W; Li, JS	2020	Lin, QY; Zhang, YX; Marrs, R; Sekar, R; Luo, X; Wu, NC
	Abundance (counts)	bacteria	Secondary productivity	1		2018	Blunt, SM; Sackett, JD; Rosen, MR; Benotti, MJ; Trenholm, RA; Vanderford, BJ; Hedlund, BP; Moser, DP
	Cell density	prokaryotic	Secondary productivity	1		2015	Millar, JJ; Payne, JT; Ochs, CA; Jackson, CR
	Density	protozoa	Secondary productivity	1		2000	Belanger, S. E.; Guckert, J. B.; Bowling, J. W.; Begley, W. M.; Davidson, D. H.; LeBlanc, E. M.; Lee, D. M.
	Volume	bacteria	Secondary productivity	1		2016	Shirokova, L; Vorobyeva, T; Zabelina, S; Klimov, S; Moreva, O; Chupakov, A; Makhnovitch, N; Gogolitsyn, V; Sobko, E; Shorina, N; Kokryatskaya, N; Ershova, A; Pokrovsky, O
	Population growth rate	Daphnia	Secondary productivity	1		2017	Barbosa, M; Inocentes, N; Soares, AMVM; Oliveira, M
	Population growth rate	stone fly	Secondary productivity	1		2015	Jonsson, M; Ershammar, E; Fick, J; Brodin, T; Klaminder, J
Amounts of elements
	Dissolved oxygen concentration	Only include when used to calculate respiration and then productivity. Connected with biological oxygen demand.	Primary productivity; secondary productivity; metabolism	3		2004	Wilson, CJ; Brain, RA; Sanderson, H; Johnson, DJ; Bestari, KT; Sibley, PK; Solomon, KR	2000	Spieles, DJ; Mitsch, WJ	2020	Menchen, A; Espin, Y; Valiente, N; Toledo, B; Alvarez-Orti, M; Gomez-Alday, JJ
	Chemical oxygen demand	Related to food web changes		1		2020	Zhao, CS; Pan, X; Yang, ST; Xiang, H; Zhao, J; Gan, XJ; Ding, SY; Yu, Q	2020	Zhao, MM; Wang, SM; Chen, YP; Wu, JH; Xue, LG; Fan, TT	Pollution status of the Yellow River tributaries in middle and lower reaches	2020	Dwivedi, S; Chauhan, PS; Mishra, S; Kumar, A; Singh, PK; Kamthan, M; Chauhan, R; Awasthi, S; Yadav, S; Mishra, A; Mallick, S; Ojha, SK; Tewari, SK; Tripathi, RD; Nautiyal, CS
	Total Organic Carbon		Organic matter decomposition, element cycling, metabolism	7		2017	Gashi, S; Bajmaku, Y; Drini, P	2020	Peng, FJ; Pan, CG; Zhang, NS; ter Braak, CJF; Salvito, D; Selck, H; Ying, GG; Van den Brink, PJ	2020	Chaves, MD; Barbosa, SC; Malinowski, MD; Volpato, D; Castro, IB; Franco, TCRD; Primel, EG	2020	Chen, XC; Chen, XF; Zhao, YH; Zhou, H; Xiong, X; Wu, CX	2020	El Zokm, GM; Ismail, MM; El-Sayed, AA; El-Shorbagi, EK; Sheradah, MA	2020	Lin, QY; Zhang, YX; Marrs, R; Sekar, R; Luo, X; Wu, NC	2020	Zhao, MM; Wang, SM; Chen, YP; Wu, JH; Xue, LG; Fan, TT
	Dissolved Organic Carbon		Organic matter decomposition, element cycling, metabolism	13		2018	Blunt, SM; Sackett, JD; Rosen, MR; Benotti, MJ; Trenholm, RA; Vanderford, BJ; Hedlund, BP; Moser, DP	2018	Camacho, A; Picazo, A; Rochera, C; Pena, M; Morant, D; Miralles-Lorenzo, J; Santamans, AC; Estruch, H; Montoya, T; Fayos, G; Ferriol, C	2018	Mielnik, L; Kowalczuk, P	2018	Simonin, M; Colman, BP; Anderson, SM; King, RS; Ruis, MT; Avellan, A; Bergemann, CM; Perrotta, BG; Geitner, NK; Ho, MC; de la Barrera, B; Unrine, JM; Lowry, GV; Richardson, CJ; Wiesner, MR; Bernhardt, ES	2017	Kraus, TEC; Carpenter, KD; Bergamaschi, BA; Parker, AE; Stumpner, EB; Downing, BD; Travis, NM; Wilkerson, FP; Kendall, C; Mussen, TD	2016	Shirokova, L; Vorobyeva, T; Zabelina, S; Klimov, S; Moreva, O; Chupakov, A; Makhnovitch, N; Gogolitsyn, V; Sobko, E; Shorina, N; Kokryatskaya, N; Ershova, A; Pokrovsky, O	2015	Jonsson, M; Ershammar, E; Fick, J; Brodin, T; Klaminder, J	2015	Millar, JJ; Payne, JT; Ochs, CA; Jackson, CR	2012	Colman, BP; Wang, SY; Auffan, M; Wiesner, MR; Bernhardt, ES	2008	Das, SK; Routh, J; Roychoudhury, AN; Klump, JV	2020	Wang, XZ; Zhang, YY; Tan, X; Zheng, Y; Zhang, QF	2020	Nelieu, S; Lamy, I; Karolak, S; Delarue, G; Crouzet, O; Barraud, C; Bimbot, M; Allaoui, F; Hanot, C; Delorme, A; Levi, Y; Hulot, FD; Baudry, E	2020	Walker, JR; Hassall, C
	Total P		Element cycling	19		2015	Correa, LVA; Hardoim, EL; Zeilhofer, P	2018	Blunt, SM; Sackett, JD; Rosen, MR; Benotti, MJ; Trenholm, RA; Vanderford, BJ; Hedlund, BP; Moser, DP	2018	Camacho, A; Picazo, A; Rochera, C; Pena, M; Morant, D; Miralles-Lorenzo, J; Santamans, AC; Estruch, H; Montoya, T; Fayos, G; Ferriol, C	2018	Simonin, M; Colman, BP; Anderson, SM; King, RS; Ruis, MT; Avellan, A; Bergemann, CM; Perrotta, BG; Geitner, NK; Ho, MC; de la Barrera, B; Unrine, JM; Lowry, GV; Richardson, CJ; Wiesner, MR; Bernhardt, ES	2013	Zhang, LL; Liu, JL; Yang, ZF; Li, Y; Yang, Y	2004	Wilson, CJ; Brain, RA; Sanderson, H; Johnson, DJ; Bestari, KT; Sibley, PK; Solomon, KR	2020	Peng, FJ; Pan, CG; Zhang, NS; ter Braak, CJF; Salvito, D; Selck, H; Ying, GG; Van den Brink, PJ	2020	da Silva, ALL; Lemes, WP; Andriotti, J; Petrucio, MM; Feio, MJ	2019	Meador, MR	2020	Chen, XC; Chen, XF; Zhao, YH; Zhou, H; Xiong, X; Wu, CX	2020	Lencioni, V; Bellamoli, F; Paoli, F	2020	El Zokm, GM; Ismail, MM; El-Sayed, AA; El-Shorbagi, EK; Sheradah, MA	2020	Lin, QY; Zhang, YX; Marrs, R; Sekar, R; Luo, X; Wu, NC	2020	Musonge, PLS; Boets, P; Lock, K; Ambarita, MND; Forio, MAE; Goethals, PLM	2020	Mwedzi, T; Siziba, N; Odume, ON; Nyamazana, E; Mabika, I	2020	Pimentao, AR; Pascoal, C; Castro, BB; Cassio, F	2020	Wang, XZ; Zhang, YY; Tan, X; Zheng, Y; Zhang, QF	2020	Zhao, MM; Wang, SM; Chen, YP; Wu, JH; Xue, LG; Fan, TT	Nelieu, S; Lamy, I; Karolak, S; Delarue, G; Crouzet, O; Barraud, C; Bimbot, M; Allaoui, F; Hanot, C; Delorme, A; Levi, Y; Hulot, FD; Baudry, E
	P concentration		Element cycling	1		2015	Moncayo-Estrada, R; Lyons, J; Ramirez-Herrejon, JP; Escalera-Gallardo, C; Campos-Campos, O
	Total N		Element cycling	21		2015	Correa, LVA; Hardoim, EL; Zeilhofer, P	2018	Camacho, A; Picazo, A; Rochera, C; Pena, M; Morant, D; Miralles-Lorenzo, J; Santamans, AC; Estruch, H; Montoya, T; Fayos, G; Ferriol, C	2018	Simonin, M; Colman, BP; Anderson, SM; King, RS; Ruis, MT; Avellan, A; Bergemann, CM; Perrotta, BG; Geitner, NK; Ho, MC; de la Barrera, B; Unrine, JM; Lowry, GV; Richardson, CJ; Wiesner, MR; Bernhardt, ES	2015	Jonsson, M; Ershammar, E; Fick, J; Brodin, T; Klaminder, J	2013	Zhang, LL; Liu, JL; Yang, ZF; Li, Y; Yang, Y	2012	Colman, BP; Wang, SY; Auffan, M; Wiesner, MR; Bernhardt, ES	2008	Das, SK; Routh, J; Roychoudhury, AN; Klump, JV	2004	Wilson, CJ; Brain, RA; Sanderson, H; Johnson, DJ; Bestari, KT; Sibley, PK; Solomon, KR	2020	Peng, FJ; Pan, CG; Zhang, NS; ter Braak, CJF; Salvito, D; Selck, H; Ying, GG; Van den Brink, PJ	2020	Wang, XZ; Zhang, YY; Tan, X; Zheng, Y; Zhang, QF	2020	da Silva, ALL; Lemes, WP; Andriotti, J; Petrucio, MM; Feio, MJ	2019	Meador, MR	2020	Chen, XC; Chen, XF; Zhao, YH; Zhou, H; Xiong, X; Wu, CX	2020	Lencioni, V; Bellamoli, F; Paoli, F	2020	El Zokm, GM; Ismail, MM; El-Sayed, AA; El-Shorbagi, EK; Sheradah, MA	2020	Lin, QY; Zhang, YX; Marrs, R; Sekar, R; Luo, X; Wu, NC	2020	Musonge, PLS; Boets, P; Lock, K; Ambarita, MND; Forio, MAE; Goethals, PLM	2020	Mwedzi, T; Siziba, N; Odume, ON; Nyamazana, E; Mabika, I	Nelieu, S; Lamy, I; Karolak, S; Delarue, G; Crouzet, O; Barraud, C; Bimbot, M; Allaoui, F; Hanot, C; Delorme, A; Levi, Y; Hulot, FD; Baudry, E	Pimentao, AR; Pascoal, C; Castro, BB; Cassio, F	2020	Zhao, CS; Pan, X; Yang, ST; Xiang, H; Zhao, J; Gan, XJ; Ding, SY; Yu, Q	2020	Zhao, MM; Wang, SM; Chen, YP; Wu, JH; Xue, LG; Fan, TT
	ammonia-nitrogen		Element cycling	1		2020	Zhao, CS; Pan, X; Yang, ST; Xiang, H; Zhao, J; Gan, XJ; Ding, SY; Yu, Q
	nitrites		Element cycling	1		2020	Nelieu, S; Lamy, I; Karolak, S; Delarue, G; Crouzet, O; Barraud, C; Bimbot, M; Allaoui, F; Hanot, C; Delorme, A; Levi, Y; Hulot, FD; Baudry, E
	nitrates		Element cycling	1		2020	Nelieu, S; Lamy, I; Karolak, S; Delarue, G; Crouzet, O; Barraud, C; Bimbot, M; Allaoui, F; Hanot, C; Delorme, A; Levi, Y; Hulot, FD; Baudry, E
	Dissolved organic Nitrogen		Element cycling	1		2016	Shirokova, L; Vorobyeva, T; Zabelina, S; Klimov, S; Moreva, O; Chupakov, A; Makhnovitch, N; Gogolitsyn, V; Sobko, E; Shorina, N; Kokryatskaya, N; Ershova, A; Pokrovsky, O
	N concentration		Element cycling	1		2015	Moncayo-Estrada, R; Lyons, J; Ramirez-Herrejon, JP; Escalera-Gallardo, C; Campos-Campos, O
Derived ratios	C:N ratio	periphyton	Element cycling	1		2016	Taylor, Jason M.; Back, Jeffrey A.; Brooks, Bryan W.; King, Ryan S.
	C:P ratio	periphyton	Element cycling	1		2016	Taylor, Jason M.; Back, Jeffrey A.; Brooks, Bryan W.; King, Ryan S.
3. Underlying functional composition and traits
	Reproduction	Fungi on decomposing leaves	Organic matter decomposition	1		2020	Pimentao, AR; Pascoal, C; Castro, BB; Cassio, F
	Feeding preference	Amphipod shredder	Organic matter decomposition	1		2009	Bundschuh et al.
Functional composition - relative abundance and presence of different functional groups or traits
	Functional diversity	Phytoplankton		1		2017	Pomati, Francesco; Jokela, Jukka; Castiglioni, Sara; Thomas, Mridul K.; Nizzetto, Luca	2012	Abonyi et al.
	Functional diversity	Invertebrates		1		2012	Bagatini et al.
	Functional diversity	Microbes Shannon-Weiner, Simpson and McIntosh indices		1		2019	Miao, Lingzhan; Guo, Song; Liu, Zhilin; Liu, Songqi; You, Guoxiang; Qu, Hao; Hou, Jun (nano)	2019	Miao, Lingzhan; Wang, Peifang; Hou, Jun; Yao, Yu; Liu, Zhilin; Liu, Songqi; Li, Tengfei (microplastic)	2018	Arias-Andres, Maria; Kettner, Marie Therese; Miki, Takeshi; Grossart, Hans-Peter
	Functional richness	Microbes		1		2018	Arias-Andres, Maria; Kettner, Marie Therese; Miki, Takeshi; Grossart, Hans-Peter
	Functional composition	% AR heterotrophic bacteria		1		2011	Garcia-Armisen, T; Vercammen, K; Passerat, J; Triest, D; Servais, P; Cornelis, P
	Functional composition	Phytoplankton		1		2017	Pomati, Francesco; Jokela, Jukka; Castiglioni, Sara; Thomas, Mridul K.; Nizzetto, Luca
	Functional composition	Denitryfiying microbes		1		2011	Perryman et al.
	Functional composition	microbes associated with contaminant degradation		1		2020	Ogata, EM; Baker, MA; Rosi, EJ; Smart, TB; Long, D; Aanderud, ZT
	Functional composition	Invertebrate trophic functional feeding groups - e.g. Spieles et al collectors, piercers, predators, scrapers, and shredders		5		2000	Spieles, DJ; Mitsch, WJ	2020	da Silva, ALL; Lemes, WP; Andriotti, J; Petrucio, MM; Feio, MJ	2020	Lin, QY; Zhang, YX; Marrs, R; Sekar, R; Luo, X; Wu, NC	2020	Medupin, C; Bannister, C; Schwartz, JM	2020	Wang, XZ; Zhang, YY; Tan, X; Zheng, Y; Zhang, QF
	Functional trait composition	Benthic diatoms		1		2020	De Castro-Catala, N; Doledec, S; Kalogianni, E; Skoulikidis, NT; Paunovic, M; Vasiljevic, B; Sabater, S; Tornes, E; Munoz, I
	Functional trait categories composition	Plants (1) growth form (submerged, floating leaved, or free floating); (2) life history (annual or perennial); (3) organ type (stem, rosette, or leaf); (4) pollination method (anemophily, epihydrophily, hypohydrophily, or zoophily); (5) reproductive morphology (monoecy, dioecy, or hermaphroditism); (6) vegetative propagule type (rhizomes, tubers, or turions); (7) plant size (small (<60 cm) or lar…		1		2020	Kim, JY; Nishihiro, J
	Functional composition	Diatom ecological guilds. Their potential to exploit nutrients and to withstand physical disturbance		1		2019	Salmaso, Francesca; Quadroni, Silvia; Compare, Stefania; Gentili, Gaetano; Crosa, Giuseppe
	Functional composition	Fish trophic guilds.		1		2005	Ibarra et al.
	Microbial functional metabolic profile	Carbon utilisation characteristics shown by average well color development. "The number of carbon sources and the degree to which a microbial community can utilize them on one plate represent the metabolic potential of a microbial community." Miao et al 2019		7		2019	Richmond, Erinn K.; Rosi, Emma J.; Reisinger, Alexander J.; Hanrahan, Brittany R.; Thompson, Ross M.; Grace, Michael R.	2018	Blunt, SM; Sackett, JD; Rosen, MR; Benotti, MJ; Trenholm, RA; Vanderford, BJ; Hedlund, BP; Moser, DP	2017	Kim, JW; Rehmann, L; Ray, MB	2019	Miao, Lingzhan; Guo, Song; Liu, Zhilin; Liu, Songqi; You, Guoxiang; Qu, Hao; Hou, Jun (nano)	2018	Oest, Adam; Alsaffar, Ali; Fenner, Mitchell; Azzopardi, Dominic; Tiquia-Arashiro, Sonia M.	2018	Zhai, Yujia; Brun, Nadja R.; Bundschuh, Mirco; Schrama, Maarten; Hin, Eline; Vijver, Martina G.; Hunting, Ellard R.	2016	Perujo, Nuria; Freixa, Anna; Vivas, Zoraida; Gallegos, Angela M.; Butturini, Andrea; Romani, Anna M.
Incorporating feeding groups:
	Index of Biotic Integrity	Fish - includes a fish feeding category, so could be considered a functional trait		1		2015	Moncayo-Estrada, R; Lyons, J; Ramirez-Herrejon, JP; Escalera-Gallardo, C; Campos-Campos, O
	Ecosystem Health index	"Recently, a new approach to ecosystem health assessment was proposed and applied macroinvertebrate FFGs by using an evenness index (jFD = H'FDLog2n, where H’FD is the Shannon-Wiener index, n is the number of feeding groups, and jFD represents ecosystem health; Bremner et al. 2006, Gamito and Furtado 2009, Gamito et al. 2012, Peng et al. 2013), an approach based on a comparison of other commonly …		1		2020	Wang, XZ; Zhang, YY; Tan, X; Zheng, Y; Zhang, QF
4. Food web metrics, dynamics, ecosystem level indicators
Food web metrics and dynamics
	Trophic status			1		2018	Simonin, M; Colman, BP; Anderson, SM; King, RS; Ruis, MT; Avellan, A; Bergemann, CM; Perrotta, BG; Geitner, NK; Ho, MC; de la Barrera, B; Unrine, JM; Lowry, GV; Richardson, CJ; Wiesner, MR; Bernhardt, ES
	eco-exergy			1		2013	Zhang, LL; Liu, JL; Yang, ZF; Li, Y; Yang, Y
	structural eco-exergy			1		2013	Zhang, LL; Liu, JL; Yang, ZF; Li, Y; Yang, Y
	ecological buffer capacity			1		2013	Zhang, LL; Liu, JL; Yang, ZF; Li, Y; Yang, Y
	Variety of trophic levels and basal resources that are exploited as a food source by the macroinvertebrate assemblages	δ15N range and δ13C range		1		2019	Price, Elliott L.; Peric, Mirela Sertic; Romero, Gustavo Q.; Kratina, Pavel
	Flow of energy through food web	mean δ15N of basal resources, potential prey and macroinvertebrate predators		1		2019	Price, Elliott L.; Peric, Mirela Sertic; Romero, Gustavo Q.; Kratina, Pavel
	Changes in diets of primary consumers and predators in response to changed composition of resources	mean δ15N of primary consumers and macroinvertebrate predators		1		2019	Price, Elliott L.; Peric, Mirela Sertic; Romero, Gustavo Q.; Kratina, Pavel
	Change in diets of primary consumers	Estimated proportional contribution of basal resources to diets of primary consumers using a stable isotope mixing model.		1		2019	Price, Elliott L.; Peric, Mirela Sertic; Romero, Gustavo Q.; Kratina, Pavel
	Change in diets of macroinvertebrate predators	Proportional contribution of different macroinvertebrate functional groups to diets of macroinvertebrate predators using a stable isotope mixing model		1		2019	Price, Elliott L.; Peric, Mirela Sertic; Romero, Gustavo Q.; Kratina, Pavel
	Variance in isotopic contribution of macroinvertebrate consumers			1		2019	Price, Elliott L.; Peric, Mirela Sertic; Romero, Gustavo Q.; Kratina, Pavel
	Food web connectance index			1		2020	Zhao, CS; Pan, X; Yang, ST; Xiang, H; Zhao, J; Gan, XJ; Ding, SY; Yu, Q
	System omnivory index			1		2020	Zhao, CS; Pan, X; Yang, ST; Xiang, H; Zhao, J; Gan, XJ; Ding, SY; Yu, Q
	Food web structure level index			1		2020	Zhao, CS; Pan, X; Yang, ST; Xiang, H; Zhao, J; Gan, XJ; Ding, SY; Yu, Q

## Sheet: Summarised measures with freque
	Number of references
Leaf litter breakdown rate	5
Detritivore feeding rate	2
Methanogenesis	1
Electron transport System Activity of organic matter associated microbes	1
Soil dehydrogenase activity	1
Biochemical oxygen demand	15
Respiration rate	14
Amino acid uptake in biofilm	1
Extracellular enzyme activity	5
Denitrification potential of biofilm	1
NO2 flux	1
Secondary productivity	4
Net primary productivity	4
Gross primary productivity	8
Photosynthesis rate	1
Biomass of fungi on leaves	1
Chlorophyll a concentration	17
Biomass/abundance/density/cover of autotrophs	32
Separately biomass of autotrophs	16
Separately abundance of phyoplankton and diatoms	3
Separately density of algae and microbes in biofilm	6
Volume of algae	2
% cover of macrophytes	1
Amount of glutamine synthetase	1
Biomass/abundance/density of microbes, invertebrates and fish	19
Biomass of invertebrates or microbes	11
Abundance of invertebrates or microbes or fish	7
Density of invertebrates microbes	2
Dissolved oxygen concentration	3
Total/Dissolved organic C	20
Total P	20
Total/Dissolved organic N/nitrites/nitrates/NH3-N	24
Substrate use profiles of microbes	7
Fish functional composition	2
Autotrophes functional composition and diversity	3
Invertebrate functional feeding groups	5
Detritivore feeding preference	1
Functional trait diversity/richness (phytoplankton, invertebrates, microbes)	4
Functional trait composition, including microbial substrate use profiles	20
